# Supplementary material for: Inflammation status modulates the effect of host genetic variation on intestinal gene expression in inflammatory bowel disease
Source: Nat Commun. 2021 Feb 18;12:1122. doi: 10.1038/s41467-021-21458-z (PMC7892863; doi:10.1038/s41467-021-21458-z)
Supplement: Supplementary file 7 — Supplementary Data 4 [file 41467_2021_21458_MOESM7_ESM.xlsx]

## Sheet: Supplementary Data 4a
Supplementary Data 4a 8,881 unique cis-eQTL pairs (linear regression, two-sided t-test, FDR <0.05)
ExpressionGene	Chr	rsID	Pos	MissingSample	Allele1	Allele0	AllelFre	Beta	SE	p_wald	FDR
ENSG00000000457	1	rs682449	169921175	35	G	A	0.435	-0.168682	0.0336473	9.5453e-07	0.00029253
ENSG00000001036	6	rs9376784	144048080	35	C	T	0.363	-0.112277	0.0300349	0.000224998	0.0285417
ENSG00000001167	6	rs55985761	40672554	35	A	G	0.165	0.181834	0.048055	0.000189129	0.0248874
ENSG00000001460	1	rs4648989	24775967	0	A	G	0.223	0.226293	0.0355189	7.75848e-10	4.88673e-07
ENSG00000001461	1	rs10903048	24524365	35	A	G	0.259	-0.142145	0.0378021	0.000206956	0.0267018
ENSG00000001561	6	rs1047153	46128745	35	C	T	0.363	0.229644	0.0392865	1.41335e-08	6.74056e-06
ENSG00000001617	3	rs2526400	50186948	35	A	G	0.094	0.478102	0.117265	5.95814e-05	0.00986604
ENSG00000001626	7	rs11981592	117585505	35	T	C	0.186	-0.241019	0.0669316	0.000375369	0.0421842
ENSG00000001629	7	rs61016462	91457858	35	A	G	0.082	0.209004	0.0518832	7.25359e-05	0.0115736
ENSG00000002016	12	rs3748522	1058688	35	A	C	0.467	-0.30727	0.0462922	1.6657e-10	1.18148e-07
ENSG00000002330	11	rs11231746	64070940	0	C	T	0.305	0.166098	0.0383511	2.07492e-05	0.00411822
ENSG00000002549	4	rs2286771	17643848	0	G	A	0.395	0.381707	0.0457887	3.57819e-15	5.06864e-12
ENSG00000002587	4	rs11735492	10957804	35	C	A	0.431	0.245227	0.0624865	0.000109623	0.0161524
ENSG00000002726	7	rs11762978	150610100	35	G	A	0.351	-0.292728	0.0536754	1.09055e-07	4.25899e-05
ENSG00000002834	17	rs660413	37075506	35	G	A	0.233	0.104207	0.0256743	6.41565e-05	0.0104532
ENSG00000002919	17	rs7217496	46154202	0	G	A	0.23	-0.202071	0.0365127	7.22473e-08	2.9331e-05
ENSG00000002933	7	rs10378	150501455	0	T	G	0.17	0.507201	0.0683133	1.3882e-12	1.36441e-09
ENSG00000003056	12	rs4883201	9082581	35	G	A	0.082	-0.294576	0.0545345	1.41918e-07	5.40904e-05
ENSG00000003147	7	rs3807801	8301059	35	G	A	0.449	-0.605935	0.0479102	2.87837e-29	1.79534e-25
ENSG00000003249	16	rs74583214	90110798	35	T	C	0.086	1.86101	0.182025	4.88846e-21	1.38146e-17
ENSG00000003393	2	rs56321285	202505545	35	A	G	0.329	-0.148728	0.0403349	0.000272505	0.0331234
ENSG00000003402	2	rs10190751	202006096	0	A	G	0.246	-0.124169	0.0214741	1.97851e-08	9.14352e-06
ENSG00000003436	2	rs62172372	188242369	35	G	A	0.247	0.373925	0.0980973	0.000169936	0.0228325
ENSG00000004059	7	rs3735634	127672675	35	A	G	0.284	0.0860377	0.0237265	0.000342021	0.0393007
ENSG00000004487	1	rs10917391	23821722	35	G	A	0.147	-0.132892	0.037115	0.000404562	0.0446522
ENSG00000004534	3	rs3774745	50204745	35	C	T	0.418	-0.178595	0.0313701	3.16565e-08	1.39639e-05
ENSG00000004700	12	rs12829508	21680363	35	C	T	0.273	0.161896	0.0423514	0.000162949	0.0220843
ENSG00000004777	19	rs56353959	36323917	35	T	G	0.359	-0.20945	0.0502674	4.12951e-05	0.00730404
ENSG00000004846	7	rs10488577	20747075	35	A	C	0.124	0.0402447	0.0111227	0.000352242	0.0401694
ENSG00000004897	17	rs867859	45298408	35	A	G	0.267	-0.118239	0.0332037	0.000434419	0.047145
ENSG00000004939	17	rs79104098	42185520	35	A	G	0.051	0.106552	0.0228727	4.94472e-06	0.00122121
ENSG00000004975	17	rs11869206	6636556	35	C	T	0.1	-0.297131	0.0614829	2.22999e-06	0.000612479
ENSG00000005001	16	rs2074294	2903845	0	T	G	0.284	0.404918	0.0759546	2.02281e-07	7.40522e-05
ENSG00000005020	7	rs213527	26908972	35	C	T	0.439	-0.144408	0.036215	8.54114e-05	0.0132339
ENSG00000005059	4	rs28603013	110949095	35	G	A	0.206	-0.263276	0.071394	0.00027217	0.033087
ENSG00000005075	7	rs75126175	101961132	35	A	G	0.061	0.245893	0.0600102	5.48374e-05	0.0092288
ENSG00000005100	17	rs2301739	5308377	0	T	C	0.182	-0.162358	0.0396091	5.45099e-05	0.00918754
ENSG00000005156	17	rs12945428	33307586	0	A	G	0.382	-0.166652	0.0345442	2.31863e-06	0.000634654
ENSG00000005194	16	rs79870378	57293609	35	A	G	0.08	0.223385	0.0598359	0.000229212	0.0289561
ENSG00000005206	19	rs17852546	2344034	0	A	C	0.145	0.212671	0.0395676	1.62401e-07	6.09014e-05
ENSG00000005379	17	rs8070135	56459063	35	A	G	0.331	-0.204455	0.05579	0.000296498	0.035328
ENSG00000005421	7	rs705381	94953949	35	T	C	0.265	0.208878	0.0483321	2.15811e-05	0.00425715
ENSG00000005448	2	rs681900	75074967	35	C	T	0.243	-0.210315	0.0546115	0.000145994	0.0202497
ENSG00000005469	7	rs10236924	86984665	35	C	T	0.369	0.69229	0.0722728	5.75276e-19	1.38697e-15
ENSG00000005483	7	rs6466069	105119308	35	T	C	0.176	-0.17306	0.0423569	5.75242e-05	0.00958918
ENSG00000005700	6	rs473472	82962125	35	C	T	0.498	-0.212107	0.0351675	5.16756e-09	2.75156e-06
ENSG00000005812	13	rs9600783	77380491	35	T	C	0.3	0.123439	0.0331706	0.000239811	0.0300022
ENSG00000005882	17	rs12945254	48176335	35	A	G	0.369	0.177952	0.0457954	0.000127562	0.0182208
ENSG00000005884	17	rs4793638	48147068	35	G	T	0.114	0.200217	0.04919	6.12553e-05	0.010082
ENSG00000005955	17	rs2306590	34854280	0	A	G	0.364	0.173495	0.0210518	6.78452e-15	8.89157e-12
ENSG00000005981	7	rs11970910	95024046	0	G	A	0.434	0.104218	0.0195964	2.15669e-07	7.74184e-05
ENSG00000006042	17	rs71377462	31253531	35	C	T	0.216	-0.240347	0.048378	1.18277e-06	0.000353065
ENSG00000006047	17	rs5412	7184046	35	A	G	0.139	1.13848	0.111415	5.09489e-21	1.43541e-17
ENSG00000006114	17	rs9892460	35975176	35	G	A	0.339	0.124248	0.0280462	1.35592e-05	0.00287731
ENSG00000006128	7	rs6465630	97498535	35	G	A	0.263	-0.207943	0.0542095	0.000154844	0.0212475
ENSG00000006282	17	rs111678638	48619272	0	A	G	0.152	-1.32515	0.075247	3.81715e-47	4.48464e-42
ENSG00000006432	14	rs12323786	71632622	35	T	C	0.42	0.142597	0.039005	0.000306429	0.0362295
ENSG00000006451	7	rs4723884	39649275	0	A	G	0.193	0.104392	0.0289456	0.000367811	0.0415418
ENSG00000006453	7	rs10953258	97972639	35	A	G	0.31	0.169701	0.0407705	4.20456e-05	0.00741258
ENSG00000006459	7	rs113976628	139934001	35	A	G	0.084	-0.350774	0.06524	1.60952e-07	6.04914e-05
ENSG00000006607	2	rs79581922	242367489	35	T	C	0.082	0.14334	0.0401796	0.00042431	0.046302
ENSG00000006611	11	rs2237958	17558388	35	C	A	0.467	0.0973397	0.0253037	0.00014842	0.0205307
ENSG00000006652	7	rs1024571	112108428	35	G	A	0.482	0.233931	0.0619544	0.000194991	0.0254952
ENSG00000006695	17	rs62052276	13895815	35	C	T	0.371	0.167452	0.0449662	0.000237442	0.0297667
ENSG00000006715	7	rs11770470	38747782	35	T	C	0.482	0.129308	0.0259647	1.11718e-06	0.000335679
ENSG00000006740	17	rs56259289	12892616	35	T	C	0.129	-0.419559	0.0950645	1.45741e-05	0.00304617
ENSG00000006744	17	rs11658321	12914484	35	T	C	0.402	-0.126502	0.0312532	6.71167e-05	0.0108608
ENSG00000006747	7	rs10241661	12576304	35	T	C	0.167	-0.855701	0.085495	2.43554e-20	6.50444e-17
ENSG00000006756	23	rs34494682	2832739	1	T	C	0.079	0.379434	0.0782968	2.09592e-06	0.000579949
ENSG00000006788	17	rs11651344	10045023	35	G	A	0.2	0.0578269	0.0159502	0.000342971	0.0393752
ENSG00000007038	16	rs2269911	3065924	0	A	G	0.225	0.26968	0.0717358	0.000207651	0.0267781
ENSG00000007062	4	rs10939653	16198439	35	C	T	0.369	0.480972	0.0862295	5.77215e-08	2.39827e-05
ENSG00000007129	19	rs2302188	42085873	0	A	G	0.241	-0.270095	0.0446892	4.82471e-09	2.58481e-06
ENSG00000007174	17	rs1010797	11528516	35	A	C	0.282	-0.275012	0.0543233	7.54048e-07	0.000237741
ENSG00000007237	17	rs11658393	10087550	35	A	C	0.371	-0.238617	0.0582454	5.50094e-05	0.00925329
ENSG00000007341	1	rs10745330	113083439	0	T	C	0.457	0.233827	0.0387201	4.95776e-09	2.64918e-06
ENSG00000007372	11	rs10742267	32199488	35	T	G	0.235	-0.187924	0.0530294	0.00046255	0.0493483
ENSG00000007376	16	rs7187750	1023205	35	C	T	0.139	-0.168819	0.0441799	0.0001639	0.0221894
ENSG00000007402	3	rs11928389	50927009	35	T	C	0.343	-0.245144	0.0668636	0.000294729	0.0351737
ENSG00000007541	16	rs10903017	627920	35	T	C	0.498	0.171382	0.0349945	1.65003e-06	0.0004707
ENSG00000007866	6	rs45500193	35428009	35	T	C	0.061	-0.227891	0.0552365	4.88725e-05	0.00839489
ENSG00000007944	6	rs7738310	16251645	35	C	T	0.255	-0.308337	0.070532	1.74469e-05	0.00355625
ENSG00000008018	6	rs4538760	171012297	35	A	C	0.178	0.125595	0.0309518	6.44295e-05	0.0104894
ENSG00000008130	1	rs2072929	1686943	0	C	T	0.479	-0.101521	0.0238343	2.80745e-05	0.0053073
ENSG00000008283	17	rs4305	61558229	35	A	G	0.402	-0.143999	0.0343815	3.77764e-05	0.00679357
ENSG00000008294	17	rs8071443	49447663	35	A	C	0.282	-0.278725	0.0689598	6.8706e-05	0.0110751
ENSG00000008311	7	rs114332675	121602228	35	T	G	0.057	-0.410998	0.115104	0.000419436	0.0458816
ENSG00000008382	19	rs11085068	4254375	0	T	C	0.223	0.204749	0.0389021	2.83461e-07	9.94702e-05
ENSG00000008441	19	rs2098628	13598605	35	T	C	0.333	0.224374	0.0442658	7.31613e-07	0.000231586
ENSG00000008516	16	rs7188234	3109032	0	A	G	0.075	-0.413303	0.104394	9.56388e-05	0.0145126
ENSG00000008517	16	rs56307374	3105994	0	A	G	0.08	-0.346027	0.0956359	0.000352341	0.0401785
ENSG00000008869	2	rs10185540	37224570	35	A	G	0.165	0.169741	0.0464999	0.000312762	0.0367978
ENSG00000009950	7	rs17145813	73046758	35	A	C	0.247	0.44079	0.0770953	2.78622e-08	1.24438e-05
ENSG00000010017	6	rs62385557	14028851	35	T	C	0.145	0.127249	0.0342198	0.000242295	0.0302514
ENSG00000010030	6	rs2234064	36356002	35	A	G	0.369	-0.370394	0.0685372	1.40042e-07	5.34222e-05
ENSG00000010072	1	rs2437150	231488524	0	C	T	0.357	0.130682	0.0363796	0.000387675	0.0432539
ENSG00000010165	1	rs61807084	171729298	35	G	A	0.076	-0.210732	0.0501745	3.59864e-05	0.00654171
ENSG00000010219	12	rs34947765	4776918	35	T	C	0.178	0.246804	0.0682055	0.00035186	0.0401342
ENSG00000010310	19	rs35845603	46160458	35	G	A	0.341	-0.319278	0.0743077	2.39964e-05	0.00465686
ENSG00000010322	3	rs11721277	52420901	0	A	G	0.105	0.156001	0.044002	0.000459949	0.0491541
ENSG00000010379	12	rs11615492	342004	35	T	C	0.104	0.207508	0.0555614	0.000227958	0.028828
ENSG00000010438	9	rs146106483	33685514	35	T	C	0.12	-0.251333	0.0549025	7.09294e-06	0.00165875
ENSG00000010626	12	rs3741921	7016449	0	T	C	0.318	0.426409	0.0425352	2.16135e-20	5.82365e-17
ENSG00000010803	1	rs2011982	41540861	0	T	C	0.223	-0.207378	0.0483599	2.48701e-05	0.00479993
ENSG00000011021	1	rs41275450	11782092	35	C	T	0.239	-0.181821	0.044609	5.98791e-05	0.00990253
ENSG00000011105	12	rs10744591	3207758	35	T	C	0.416	0.57271	0.0675085	1.31542e-15	1.97524e-12
ENSG00000011114	14	rs61709053	93314207	35	A	G	0.243	0.117477	0.0276708	2.97597e-05	0.00557702
ENSG00000011132	19	rs62130655	3755780	35	G	A	0.369	-0.168607	0.0354497	3.17196e-06	0.000832599
ENSG00000011295	17	rs2051736	15990013	35	T	C	0.422	-0.384687	0.0413343	4.11157e-18	8.12758e-15
ENSG00000011376	3	rs11549809	45557707	0	A	G	0.318	-0.244471	0.0372558	2.58921e-10	1.77421e-07
ENSG00000011422	19	rs453106	44186501	35	G	A	0.069	-0.998517	0.16941	1.08821e-08	5.31418e-06
ENSG00000011454	9	rs700085	125870466	35	T	C	0.102	-0.225272	0.0505972	1.23165e-05	0.0026502
ENSG00000011566	2	rs2540235	39941524	35	A	C	0.494	-0.134093	0.0324461	4.74777e-05	0.00819496
ENSG00000011638	16	rs7202568	21152074	0	G	A	0.35	0.359816	0.056687	8.87421e-10	5.52568e-07
ENSG00000012061	19	rs57704603	45522091	35	T	C	0.112	-0.195458	0.0540808	0.000357543	0.0406442
ENSG00000012504	12	rs10860597	100869583	35	A	G	0.404	0.379261	0.102127	0.000246873	0.0306802
ENSG00000012660	6	rs2518578	53005836	35	T	G	0.216	-0.542093	0.152399	0.000440726	0.0476758
ENSG00000012779	10	rs12358325	45823863	35	T	C	0.118	-0.616102	0.1677	0.000286601	0.0344268
ENSG00000013016	2	rs1348436	31524755	35	C	A	0.488	0.319626	0.05505	1.74285e-08	8.14914e-06
ENSG00000013288	4	rs4689487	6611813	0	C	T	0.123	-0.472289	0.0514057	9.6465e-18	1.83411e-14
ENSG00000013297	3	rs493410	170472215	35	T	G	0.167	-0.214101	0.0581425	0.000277618	0.0336086
ENSG00000013364	16	rs3815822	29872361	0	G	A	0.409	0.170796	0.0315615	1.35015e-07	5.16594e-05
ENSG00000013374	7	rs113920358	151038887	0	T	C	0.18	-0.143141	0.0338355	3.16904e-05	0.00587558
ENSG00000013523	14	rs2142189	77294950	0	T	C	0.254	-0.290636	0.0524532	6.98346e-08	2.84402e-05
ENSG00000013561	5	rs252099	141364511	0	A	G	0.155	0.191798	0.0334288	2.507e-08	1.13063e-05
ENSG00000013573	12	rs3881296	31237700	0	A	G	0.446	-1.13494	0.0591324	7.32402e-53	2.62306e-47
ENSG00000013583	12	rs1291355	13158152	35	G	A	0.308	0.479895	0.064404	1.17303e-12	1.16646e-09
ENSG00000013810	4	rs150398177	1369051	35	C	A	0.063	0.363937	0.0991563	0.000290361	0.0347738
ENSG00000014123	6	rs4839850	97085238	35	T	C	0.218	-0.155874	0.0412149	0.00019048	0.0250225
ENSG00000014164	8	rs2085018	144633556	35	T	C	0.42	0.212213	0.0307375	3.42802e-11	2.72593e-08
ENSG00000014216	11	rs61895424	65115978	35	T	G	0.339	0.154425	0.0325194	3.28295e-06	0.000856668
ENSG00000015133	14	rs3742654	91883967	0	T	G	0.463	0.235782	0.0502683	4.27924e-06	0.00107513
ENSG00000015171	10	rs7074221	413440	35	C	T	0.42	-0.113042	0.0275169	5.25261e-05	0.00890998
ENSG00000015413	16	rs1800359	89805261	0	A	G	0.332	-0.469115	0.0992418	3.62518e-06	0.000933751
ENSG00000015532	17	rs4148412	48733815	35	T	C	0.329	-0.201548	0.0480478	3.67774e-05	0.00665327
ENSG00000016391	3	rs4687751	53883910	35	C	T	0.327	0.937745	0.112172	3.05032e-15	4.3917e-12
ENSG00000016402	6	rs62420789	137347852	35	A	G	0.051	-0.725707	0.180232	7.30729e-05	0.01164
ENSG00000018236	12	rs10879994	41695765	35	T	C	0.424	-0.182264	0.0496685	0.000291154	0.0348461
ENSG00000018280	2	rs7608356	219201667	35	T	C	0.235	0.291102	0.0815421	0.000420508	0.0459748
ENSG00000018510	2	rs1453373	178221668	35	G	A	0.351	0.137624	0.0275703	1.05726e-06	0.000320007
ENSG00000019102	11	rs59923632	124298586	35	A	G	0.212	0.357228	0.100786	0.000461439	0.0492727
ENSG00000019505	11	rs10769132	45282491	35	A	G	0.155	1.0109	0.104143	2.25855e-19	5.60942e-16
ENSG00000020922	11	rs658234	94274329	35	C	A	0.459	0.309644	0.0447219	3.04441e-11	2.45144e-08
ENSG00000021300	11	rs10898946	73551428	35	A	G	0.437	0.34417	0.0796156	2.14746e-05	0.00423986
ENSG00000021355	6	rs2293772	2835831	35	A	G	0.378	-0.16719	0.0367282	7.94982e-06	0.00182111
ENSG00000021762	11	rs7102375	3179942	35	G	A	0.135	-0.613533	0.0933291	2.41604e-10	1.66309e-07
ENSG00000021826	2	rs2664230	211414532	35	G	A	0.371	-0.332465	0.0927463	0.00039849	0.0441458
ENSG00000021852	1	rs114916067	57717583	35	T	C	0.055	0.102329	0.0249405	5.36433e-05	0.00906509
ENSG00000022277	20	rs6069767	55083478	35	T	G	0.41	0.105963	0.0253609	3.93838e-05	0.0070338
ENSG00000022556	19	rs1654447	55570574	0	A	G	0.159	-1.44832	0.231587	1.50462e-09	8.95591e-07
ENSG00000022567	8	rs13278983	142326268	35	G	A	0.176	0.321431	0.0680575	3.69288e-06	0.000948906
ENSG00000023041	10	rs10749116	114109977	35	A	G	0.327	-0.172802	0.0335496	4.92376e-07	0.000162579
ENSG00000023191	11	rs111286034	517473	35	T	G	0.143	-0.236583	0.0436125	1.26339e-07	4.86015e-05
ENSG00000023228	2	rs1990645	206967472	35	C	T	0.463	0.0978799	0.0274444	0.000425877	0.0464337
ENSG00000023445	11	rs2124216	102138903	35	A	G	0.253	0.420755	0.109858	0.000158425	0.021606
ENSG00000023516	13	rs9594733	42925732	35	T	G	0.21	-0.177943	0.0365729	1.91559e-06	0.00053628
ENSG00000023697	12	rs2598340	16248040	35	G	A	0.094	0.244499	0.0506364	2.27409e-06	0.000623561
ENSG00000023909	1	rs4350209	94217804	35	T	C	0.355	0.255113	0.0652487	0.000116112	0.0169351
ENSG00000024862	6	rs11155000	139099401	35	C	T	0.235	-0.27101	0.0461151	1.19423e-08	5.77478e-06
ENSG00000025156	6	rs9375150	122887555	35	G	T	0.482	-0.227079	0.049549	6.93352e-06	0.001627
ENSG00000025434	11	rs2903517	46966808	35	A	G	0.171	-0.303779	0.0679332	1.13156e-05	0.00246497
ENSG00000025708	22	rs131805	50964153	0	T	C	0.257	-0.29317	0.0632046	5.41105e-06	0.00131971
ENSG00000025770	22	rs9616855	50932016	35	A	G	0.055	-0.24802	0.0624477	9.09815e-05	0.0139386
ENSG00000025772	20	rs2234197	43589041	35	A	G	0.227	-0.475365	0.0523163	1.97959e-17	3.6462e-14
ENSG00000026036	20	rs2427538	62475603	35	C	T	0.386	-0.154729	0.0419365	0.000270171	0.032915
ENSG00000026103	10	rs2234978	90771829	0	T	C	0.293	0.491858	0.0451309	2.89877e-23	9.89807e-20
ENSG00000026297	6	rs12212247	167413539	0	T	C	0.493	0.193389	0.0417809	5.65357e-06	0.00136831
ENSG00000026559	20	rs11906291	49714321	35	A	G	0.249	-1.00619	0.107231	2.36922e-18	4.78803e-15
ENSG00000026652	6	rs1937474	161315895	35	T	C	0.169	0.725514	0.176139	5.02386e-05	0.00859368
ENSG00000027001	13	rs35159134	24471048	1	T	C	0.181	-0.248038	0.0489969	7.54711e-07	0.000237929
ENSG00000027847	5	rs55763804	177031948	35	A	G	0.292	-0.157615	0.0406186	0.000130309	0.0185376
ENSG00000028137	1	rs72640211	11838762	0	A	G	0.054	-0.546973	0.120369	8.23403e-06	0.00187521
ENSG00000028203	12	rs249189	95342609	35	C	T	0.431	-0.106924	0.0289718	0.000269147	0.0328213
ENSG00000028839	6	rs6569912	134206802	35	T	C	0.31	0.142209	0.0401355	0.000463474	0.0494281
ENSG00000029153	12	rs11048809	27156736	35	G	A	0.124	0.378472	0.0978239	0.00013625	0.0192121
ENSG00000029534	8	rs12677229	41414892	35	A	G	0.202	0.257276	0.0712662	0.000363011	0.0411251
ENSG00000029639	6	rs162981	155635585	0	A	C	0.379	0.343176	0.0417858	8.22007e-15	1.07025e-11
ENSG00000029725	17	rs7215336	5274947	35	C	T	0.406	0.156771	0.030166	3.92771e-07	0.000132819
ENSG00000030110	6	rs210142	33546837	35	T	C	0.302	0.277539	0.0425621	3.28673e-10	2.2164e-07
ENSG00000030582	17	rs2071167	42287519	0	T	C	0.182	0.174251	0.040779	2.65118e-05	0.00506397
ENSG00000031081	3	rs56665819	119078592	35	A	G	0.157	-0.332379	0.0852027	0.000120195	0.0174091
ENSG00000031691	6	rs2229384	49425521	0	C	T	0.35	0.316813	0.0510978	2.03295e-09	1.17854e-06
ENSG00000031823	19	rs62107241	6153201	35	A	G	0.073	0.208995	0.044567	4.29899e-06	0.00107916
ENSG00000033011	16	rs1047732	5132636	0	T	C	0.493	0.124032	0.0321985	0.000145433	0.0201913
ENSG00000033050	7	rs1065071	150909731	35	C	T	0.241	-0.220274	0.0520695	3.17044e-05	0.00587754
ENSG00000033100	7	rs730700	151107806	35	G	A	0.284	-0.147263	0.0342762	2.40299e-05	0.00466249
ENSG00000033170	14	rs10150005	65694256	35	C	T	0.327	0.285942	0.053702	2.08896e-07	7.52104e-05
ENSG00000033627	17	rs11867405	40570741	35	C	T	0.306	-0.229453	0.0385541	7.98371e-09	4.01731e-06
ENSG00000033867	3	rs79899441	27841114	35	C	T	0.149	0.387054	0.098236	0.000103105	0.0153844
ENSG00000034063	19	rs10418838	4666853	35	C	T	0.214	0.220134	0.0583623	0.000198001	0.0258015
ENSG00000034239	8	rs77060006	49728779	35	A	C	0.112	0.0982668	0.0276873	0.00045358	0.0486605
ENSG00000034677	8	rs62515000	101339847	35	A	C	0.135	-0.175111	0.0459299	0.000169419	0.0227864
ENSG00000034713	16	rs168915	76080817	35	T	C	0.063	-0.189381	0.0520456	0.000326537	0.0380316
ENSG00000035115	2	rs11553746	272203	0	T	C	0.352	-1.07548	0.0598577	1.94716e-48	3.3911e-43
ENSG00000035141	2	rs2279159	70528827	0	A	G	0.346	-0.158057	0.027837	3.42851e-08	1.49982e-05
ENSG00000035403	10	rs10740432	76159843	35	C	T	0.3	0.193955	0.0429391	9.28068e-06	0.002079
ENSG00000035499	5	rs11740327	59899413	0	G	A	0.484	0.267617	0.0581019	6.25614e-06	0.00149025
ENSG00000035720	4	rs12503347	68323630	35	G	A	0.459	-0.175804	0.0473696	0.000249024	0.0308749
ENSG00000035862	17	rs9889556	76928618	35	G	A	0.167	0.446972	0.114646	0.000121299	0.0175254
ENSG00000036054	3	rs1228183	100037644	35	G	A	0.239	-0.29845	0.0379473	8.22318e-14	9.62522e-11
ENSG00000036448	8	rs7840590	2085371	35	T	C	0.459	0.39992	0.0537205	1.22498e-12	1.2161e-09
ENSG00000036549	1	rs12126185	78517477	35	A	C	0.055	0.331244	0.0808355	5.47857e-05	0.00922432
ENSG00000036565	8	rs12549838	20039506	35	C	T	0.465	-0.189337	0.0519229	0.000317274	0.037212
ENSG00000036672	11	rs12577147	119218648	35	A	G	0.339	0.395402	0.095256	4.40706e-05	0.00770453
ENSG00000037749	5	rs6580059	153578148	35	C	T	0.18	-0.146198	0.0371523	0.000105135	0.0156141
ENSG00000037757	19	rs371671	13870153	1	A	C	0.462	-0.575729	0.048064	6.14567e-27	3.16917e-23
ENSG00000038002	4	rs11131799	178363378	0	G	A	0.361	-0.372032	0.0439528	1.49939e-15	2.23548e-12
ENSG00000038532	16	rs3743976	11038824	35	T	C	0.214	0.182893	0.0430732	2.96882e-05	0.0055655
ENSG00000038945	8	rs435815	16043667	0	T	C	0.093	-0.414558	0.0956923	2.06426e-05	0.00410006
ENSG00000039068	16	rs112540547	68844713	35	G	A	0.084	-0.214225	0.0516146	4.41538e-05	0.00771721
ENSG00000039319	5	rs2544599	79731608	0	G	A	0.062	0.543934	0.078873	3.59123e-11	2.84258e-08
ENSG00000039523	16	rs61744916	67578257	0	T	C	0.096	0.381209	0.0871955	1.7424e-05	0.00355261
ENSG00000039537	5	rs2305060	41203344	0	T	C	0.089	1.08597	0.146028	1.28654e-12	1.27317e-09
ENSG00000039600	5	rs10515754	157233538	35	C	T	0.061	-0.364322	0.0933878	0.000120129	0.0174011
ENSG00000039650	19	rs11083985	50378143	35	C	T	0.398	0.342336	0.0363072	1.7067e-18	3.68524e-15
ENSG00000040199	16	rs746732	71400761	35	T	G	0.433	0.157415	0.0436938	0.00037301	0.0419846
ENSG00000040341	8	rs6472782	74394726	35	T	C	0.427	-0.15395	0.0403493	0.000167559	0.0225826
ENSG00000040487	1	rs61740466	19934900	0	A	G	0.255	0.168262	0.0418999	7.62827e-05	0.0120641
ENSG00000040531	17	rs1800528	3559823	0	A	G	0.121	-0.267874	0.058325	6.63585e-06	0.00156829
ENSG00000041357	15	rs28395178	78850558	35	A	G	0.222	0.143892	0.0285566	8.44627e-07	0.000262666
ENSG00000041802	3	rs73081366	194510286	35	C	T	0.084	0.205517	0.0553757	0.000249025	0.0308749
ENSG00000041982	9	rs1981499	118107224	35	T	C	0.298	0.507565	0.128096	9.43869e-05	0.0143682
ENSG00000041988	1	rs12145525	6711146	0	C	T	0.343	-0.24224	0.03558	6.0791e-11	4.64238e-08
ENSG00000042088	14	rs4143999	90421493	35	A	G	0.071	-0.296369	0.0827463	0.000402909	0.0445225
ENSG00000042429	11	rs10831102	93513206	35	C	A	0.363	0.156007	0.035812	1.86291e-05	0.00375941
ENSG00000042445	2	rs4832171	85571710	0	A	G	0.304	-0.267492	0.0381145	1.72052e-11	1.4421e-08
ENSG00000042493	2	rs11894268	85652690	35	T	C	0.118	0.684403	0.118039	1.81877e-08	8.46765e-06
ENSG00000042832	8	rs62514469	133588126	35	A	G	0.139	0.226494	0.0628485	0.000371485	0.0418494
ENSG00000042980	8	rs2278467	24188844	0	C	T	0.186	-0.343331	0.0762302	9.83094e-06	0.00218252
ENSG00000043093	3	rs1403476	182482857	35	C	T	0.241	0.130606	0.0350392	0.000234366	0.0294599
ENSG00000043355	13	rs111970129	100731092	35	T	C	0.057	0.259821	0.0597202	1.90826e-05	0.00383612
ENSG00000043514	1	rs12123609	40303627	35	T	C	0.131	-0.427906	0.0809048	2.494e-07	8.83573e-05
ENSG00000043591	10	rs11196707	116106037	35	T	C	0.104	0.360075	0.0999437	0.000372894	0.0419748
ENSG00000044090	6	rs3737186	43021519	0	A	G	0.073	-0.507066	0.0669638	5.44227e-13	5.68082e-10
ENSG00000046604	18	rs3737378	29104564	0	A	C	0.275	0.140368	0.0304907	6.32262e-06	0.00150408
ENSG00000047188	5	rs10038632	112908928	35	T	C	0.231	0.192386	0.0344622	5.63363e-08	2.34771e-05
ENSG00000047315	4	rs10017024	57744248	35	T	C	0.447	0.0922393	0.0239216	0.000143312	0.0199806
ENSG00000047410	1	rs4648261	186649004	35	T	C	0.061	-0.222056	0.0625536	0.000452434	0.0485832
ENSG00000047578	16	rs113877858	27586789	35	A	C	0.051	-0.347099	0.0740265	4.31086e-06	0.00108146
ENSG00000047579	6	rs2619537	15664413	35	G	A	0.145	0.440412	0.0503424	2.12256e-16	3.46401e-13
ENSG00000047936	6	rs10046392	117744864	35	G	A	0.135	0.37762	0.0864599	1.77492e-05	0.00360706
ENSG00000048028	11	rs2465647	113679119	0	C	T	0.186	0.237076	0.056743	3.94054e-05	0.00703745
ENSG00000048140	5	rs12652006	176094209	35	A	G	0.102	0.341588	0.0589819	1.88459e-08	8.74649e-06
ENSG00000048471	16	rs11863694	12653862	35	A	G	0.212	-0.166264	0.0454883	0.000307324	0.0363139
ENSG00000048544	6	rs1474867	42162575	0	A	G	0.157	-0.211398	0.0339541	1.75921e-09	1.03363e-06
ENSG00000048707	1	rs2179110	11972811	35	T	C	0.28	0.0945157	0.0266511	0.000458127	0.0490181
ENSG00000049130	12	rs10858729	88821166	35	C	T	0.116	0.396838	0.100359	9.74977e-05	0.0147376
ENSG00000049192	5	rs78970464	64607886	35	T	C	0.088	0.225635	0.0615452	0.00029491	0.0351918
ENSG00000049239	1	rs2268173	9300677	35	C	T	0.42	-0.442748	0.0519496	1.00671e-15	1.53177e-12
ENSG00000049245	1	rs17346094	7363499	35	G	A	0.057	0.257968	0.0674453	0.000161602	0.0219423
ENSG00000049247	1	rs228669	7870048	0	T	C	0.082	0.262978	0.0578311	8.11845e-06	0.00185227
ENSG00000049283	17	rs1064055	48608717	0	T	C	0.236	0.673301	0.0612051	1.3173e-23	5.14342e-20
ENSG00000049323	2	rs72789859	33178657	35	G	A	0.124	-0.631565	0.145999	2.12094e-05	0.00419501
ENSG00000049449	11	rs597930	32107885	35	T	C	0.237	-0.17007	0.0455749	0.000230632	0.0291036
ENSG00000049540	7	rs4717836	73325079	35	T	C	0.276	-0.337702	0.0818617	4.89642e-05	0.00840811
ENSG00000049759	18	rs77318803	55624981	35	G	T	0.073	-0.319443	0.0895888	0.000427147	0.0465229
ENSG00000049860	5	rs6896615	73978221	35	A	G	0.431	-0.177642	0.0370286	2.62508e-06	0.000706076
ENSG00000050130	14	rs112555934	59977232	0	C	T	0.064	0.53697	0.0582896	8.09343e-18	1.54893e-14
ENSG00000050327	7	rs1612590	144076764	35	A	G	0.471	0.172852	0.0450347	0.000153479	0.0210927
ENSG00000050555	9	rs7040543	133770017	35	C	A	0.194	0.377147	0.0985636	0.000160616	0.0218337
ENSG00000050748	5	rs3828687	179741981	35	T	C	0.286	-0.265362	0.0329701	2.455e-14	3.05472e-11
ENSG00000051009	11	rs1906656	6468326	35	T	C	0.429	0.119499	0.028197	3.07139e-05	0.00572735
ENSG00000051108	16	rs7187427	57070372	35	T	C	0.082	-0.314957	0.0794513	9.3724e-05	0.0142831
ENSG00000051180	15	rs62021888	40583560	0	T	G	0.323	-0.199115	0.049364	7.10219e-05	0.0113753
ENSG00000051523	16	rs1017828	88720611	35	G	A	0.441	0.210444	0.0464871	8.88345e-06	0.00200056
ENSG00000052749	10	rs2275090	99148151	0	G	A	0.309	0.287767	0.0580191	1.22985e-06	0.000365856
ENSG00000052841	11	rs11037421	43381417	35	A	C	0.161	0.169741	0.047035	0.000364686	0.0412635
ENSG00000053108	5	rs10061102	133004673	35	A	G	0.092	0.172408	0.0451195	0.00016392	0.0221917
ENSG00000053254	14	rs112680806	89882561	35	A	C	0.088	-0.311596	0.0724758	2.3732e-05	0.00461471
ENSG00000053328	6	rs9320326	110657142	35	G	T	0.206	-0.241907	0.0553224	1.73657e-05	0.00354229
ENSG00000053371	1	rs7529705	19720092	35	A	G	0.378	-0.192459	0.0429852	1.10419e-05	0.00241217
ENSG00000053501	19	rs4808677	17783019	35	A	G	0.376	0.173639	0.0467341	0.000245175	0.0305195
ENSG00000053702	12	rs2370517	2581140	35	T	C	0.176	0.204674	0.0540505	0.000187082	0.0246719
ENSG00000053747	18	rs1822650	21773652	35	T	C	0.153	-0.34718	0.0958871	0.000349048	0.039885
ENSG00000053900	4	rs1980239	25562241	35	C	T	0.365	-0.147698	0.0390649	0.000191324	0.0251164
ENSG00000054148	9	rs4448378	139804346	0	C	T	0.239	0.166399	0.0357887	5.14881e-06	0.00126486
ENSG00000054179	9	rs7390981	139943549	0	G	A	0.114	0.985143	0.147338	1.25179e-10	9.05905e-08
ENSG00000054219	2	rs62176713	160783524	35	G	A	0.082	0.425415	0.0888321	2.72941e-06	0.000730673
ENSG00000054277	1	rs1776139	242027363	35	G	T	0.496	0.25646	0.0577756	1.30526e-05	0.00278458
ENSG00000054611	22	rs11090892	47207880	35	G	A	0.418	-0.109386	0.0283789	0.000144107	0.0200605
ENSG00000054690	14	rs112820703	68003993	35	A	G	0.102	0.232405	0.0502463	5.73871e-06	0.00138615
ENSG00000054983	14	rs28533072	88470978	35	T	C	0.243	-0.570112	0.0654237	2.69084e-16	4.34829e-13
ENSG00000055208	6	rs392917	149749403	35	A	G	0.384	-0.109116	0.0284107	0.000152024	0.0209304
ENSG00000055211	6	rs9371533	150210681	0	A	G	0.455	-0.156355	0.0292437	1.87123e-07	6.90628e-05
ENSG00000055483	17	rs7208212	77114296	35	T	C	0.4	0.133857	0.0339617	0.000102551	0.0153218
ENSG00000055732	1	rs4907117	85447593	35	G	A	0.249	-0.309041	0.0774623	8.47173e-05	0.0131407
ENSG00000055955	3	rs79840844	52364168	35	A	G	0.069	0.0820558	0.0231752	0.000467759	0.0497701
ENSG00000056050	4	rs11540095	170678993	0	T	C	0.191	0.234546	0.0548692	2.63363e-05	0.00503501
ENSG00000056558	9	rs13290556	123742937	35	T	C	0.137	-0.297481	0.0767986	0.000133828	0.0189408
ENSG00000056586	9	rs72751271	125351480	35	G	A	0.069	0.197686	0.0542865	0.000323181	0.0377253
ENSG00000056661	17	rs3760146	36905271	35	T	G	0.176	0.785558	0.0933399	2.08274e-15	3.04568e-12
ENSG00000056736	3	rs6445607	53877149	35	G	T	0.343	1.0832	0.107717	1.71517e-20	4.67447e-17
ENSG00000056972	6	rs78243804	111561065	35	C	T	0.08	-0.28017	0.0774973	0.000356191	0.0405228
ENSG00000057019	3	rs13081990	99023224	35	G	A	0.096	0.35833	0.0922815	0.000128965	0.0183824
ENSG00000057149	18	rs72943036	60845776	35	T	C	0.082	0.533987	0.130738	5.78386e-05	0.00963251
ENSG00000057468	1	rs5745412	76314659	35	G	A	0.139	0.180884	0.0381933	3.47934e-06	0.000900897
ENSG00000057657	6	rs11152967	106591650	35	C	T	0.398	0.303225	0.0763432	9.09001e-05	0.0139276
ENSG00000057663	6	rs55933644	106414074	35	T	C	0.114	-0.14149	0.0387422	0.000310763	0.0366351
ENSG00000057704	12	rs4019550	94980390	35	T	C	0.347	-0.422842	0.061291	3.53537e-11	2.80122e-08
ENSG00000058085	1	rs12563975	183104958	35	C	A	0.09	-0.478092	0.119712	8.33448e-05	0.012977
ENSG00000058335	15	rs11629697	79362159	35	A	G	0.086	0.312852	0.0802025	0.000120315	0.0174238
ENSG00000058453	1	rs2647167	17341752	35	T	C	0.337	0.172591	0.0467698	0.000269559	0.0328635
ENSG00000058673	1	rs11584733	203884915	35	G	A	0.408	-0.0775862	0.019626	9.7868e-05	0.014774
ENSG00000059122	16	rs9928222	2986323	0	C	T	0.473	0.261567	0.0402181	3.62777e-10	2.42022e-07
ENSG00000059145	16	rs73501648	1785693	35	C	T	0.218	0.205222	0.0507355	6.78577e-05	0.0109601
ENSG00000059377	7	rs7810415	139544674	35	C	T	0.49	0.316179	0.0645061	1.61834e-06	0.000462394
ENSG00000059378	7	rs12703513	139736834	35	A	G	0.129	-0.259389	0.056764	7.35657e-06	0.00170602
ENSG00000059573	10	rs11188387	97359625	35	C	T	0.48	0.206486	0.0446957	5.88159e-06	0.00141496
ENSG00000059691	4	rs1429559	152681952	0	G	A	0.404	-0.163568	0.035483	6.15193e-06	0.00146824
ENSG00000059769	9	rs1570304	114401173	35	C	T	0.467	0.1703	0.0419385	6.36717e-05	0.0103886
ENSG00000060069	18	rs77165826	77537177	35	C	T	0.096	0.27342	0.0505262	1.35061e-07	5.16765e-05
ENSG00000060491	20	rs6089386	61038900	35	T	C	0.069	-0.273593	0.0765406	0.000413629	0.0453911
ENSG00000060558	19	rs1465245	3136845	35	T	C	0.408	-0.240612	0.0587317	5.49977e-05	0.00925143
ENSG00000060642	1	rs3929859	27213041	0	C	T	0.164	-0.281362	0.0418012	9.61922e-11	7.08471e-08
ENSG00000060656	1	rs2640466	29557224	0	C	T	0.157	0.440281	0.0834295	2.64347e-07	9.32537e-05
ENSG00000060709	12	rs12367151	131332234	35	T	C	0.084	0.375487	0.0925631	6.47499e-05	0.0105348
ENSG00000060718	1	rs12127163	103649780	35	G	A	0.269	0.0790982	0.0214813	0.000277794	0.0336224
ENSG00000060762	6	rs2179177	166806793	35	C	T	0.294	0.291513	0.0450999	4.56765e-10	2.99563e-07
ENSG00000060971	3	rs76109085	38338042	35	C	T	0.08	-0.411791	0.0640694	5.62938e-10	3.63954e-07
ENSG00000061273	12	rs11168254	48213942	35	T	G	0.088	0.54003	0.0817113	1.96894e-10	1.38202e-07
ENSG00000061337	8	rs1390940	20117993	35	T	C	0.186	0.21916	0.0607719	0.000368117	0.0415604
ENSG00000061676	2	rs2271671	183827018	0	G	A	0.321	0.0916357	0.0243881	0.000209202	0.0269403
ENSG00000061794	12	rs929948	27849795	0	C	T	0.425	-0.111493	0.023778	4.30944e-06	0.00108122
ENSG00000061938	3	rs59229384	195633361	35	T	C	0.104	0.626904	0.123859	7.57934e-07	0.000238873
ENSG00000061987	12	rs10747968	63004251	35	T	G	0.339	-0.115566	0.0243683	3.37758e-06	0.000878819
ENSG00000062194	5	rs17678612	56561273	35	G	A	0.322	0.0939477	0.026259	0.000408743	0.0449921
ENSG00000062524	15	rs4924591	42251673	35	T	C	0.11	-0.441909	0.123081	0.000390219	0.0434759
ENSG00000062598	20	rs6017911	45176554	35	A	G	0.429	-0.136031	0.0340533	8.30124e-05	0.0129369
ENSG00000062650	10	rs2607839	87991916	35	C	A	0.196	0.131777	0.028385	5.3132e-06	0.00129867
ENSG00000063176	19	rs376524	49116438	0	G	A	0.245	0.168287	0.0386983	1.92423e-05	0.00386405
ENSG00000063177	19	rs28411253	49090982	35	C	T	0.251	0.0827194	0.0232426	0.000437696	0.0474186
ENSG00000063241	19	rs118057388	56241427	35	A	G	0.051	-0.428139	0.114848	0.000233944	0.0294188
ENSG00000063761	14	rs2287650	78365612	0	T	C	0.484	-0.257516	0.0396301	3.74918e-10	2.49705e-07
ENSG00000063854	16	rs2575371	1815946	0	C	T	0.459	0.140544	0.0296393	3.38807e-06	0.000880381
ENSG00000064042	4	rs12643271	41360080	35	C	T	0.118	0.474287	0.10881	1.84235e-05	0.00372382
ENSG00000064115	12	rs146970669	27103449	35	A	G	0.137	0.335783	0.0521896	5.41941e-10	3.51587e-07
ENSG00000064270	16	rs1560247	84497212	0	T	C	0.082	-0.410645	0.0654376	1.3334e-09	8.01908e-07
ENSG00000064309	11	rs55736113	125902195	35	C	A	0.129	0.360965	0.096062	0.000209017	0.0269219
ENSG00000064393	7	rs9969246	139343366	35	T	G	0.194	0.246426	0.0625075	0.000102172	0.0152738
ENSG00000064547	19	rs7248885	19753292	35	A	G	0.373	-0.174126	0.048751	0.000417768	0.0457347
ENSG00000064601	20	rs6065905	44537837	35	C	T	0.216	0.241204	0.0504747	2.8612e-06	0.000761511
ENSG00000064651	5	rs17164449	127342272	35	T	C	0.237	-0.259078	0.0709279	0.000310068	0.0365727
ENSG00000064652	5	denovo_161895	122426346	2	T	C	0.099	0.22207	0.055105	7.20758e-05	0.0115135
ENSG00000064655	20	rs2151390	45474278	35	C	T	0.141	-0.833159	0.157471	2.47125e-07	8.7602e-05
ENSG00000064687	19	rs8109683	1048662	35	T	G	0.143	0.386594	0.0961527	7.48228e-05	0.0118616
ENSG00000064692	5	rs10066937	121750329	35	A	G	0.218	0.481463	0.0927818	4.07951e-07	0.000137475
ENSG00000064726	15	rs17507300	83722059	35	G	A	0.198	0.240287	0.0335611	7.23513e-12	6.4279e-09
ENSG00000064763	12	rs61261635	29641177	35	C	A	0.114	-0.216259	0.0602276	0.000389786	0.0434356
ENSG00000064787	20	rs2020975	52675259	0	T	G	0.173	-0.326329	0.0759386	2.39383e-05	0.00464711
ENSG00000064886	1	rs1977336	111769391	35	T	C	0.382	-0.34416	0.0829261	4.42026e-05	0.00772371
ENSG00000064932	19	rs12986002	1000785	0	T	C	0.445	0.111427	0.0306673	0.000333061	0.0385345
ENSG00000065000	19	rs12609225	2100346	35	G	A	0.265	-0.148611	0.0254741	1.50347e-08	7.13117e-06
ENSG00000065060	6	rs28398813	34725658	1	T	G	0.373	0.609195	0.0447431	1.07956e-32	8.32349e-29
ENSG00000065154	10	rs12770646	126076656	35	C	T	0.224	-0.244653	0.0676174	0.000352318	0.0401768
ENSG00000065243	1	rs17433375	89029331	35	T	C	0.288	-0.22763	0.0368142	2.23411e-09	1.28534e-06
ENSG00000065268	19	rs11538683	991129	0	A	G	0.121	0.817484	0.0524253	8.08289e-40	2.84212e-35
ENSG00000065325	17	rs2654725	9614556	35	G	A	0.253	0.319047	0.0885759	0.000374003	0.0420739
ENSG00000065413	2	rs36071109	198183191	35	A	C	0.416	0.264943	0.0542583	1.76499e-06	0.000499567
ENSG00000065457	16	rs7189895	75665019	0	G	A	0.312	0.345504	0.0361685	6.96221e-19	1.66851e-15
ENSG00000065518	3	rs114198398	120175523	35	T	C	0.084	0.196868	0.0518715	0.000181034	0.024014
ENSG00000065526	1	rs12131197	16358520	35	C	T	0.367	-0.151989	0.0308305	1.41704e-06	0.000412277
ENSG00000065559	17	rs2529717	12192239	35	G	A	0.308	-0.0844798	0.0220833	0.000161188	0.0218928
ENSG00000065618	10	rs11191910	105817891	0	A	G	0.188	-0.517537	0.0654792	6.37103e-14	7.55909e-11
ENSG00000065621	10	rs157077	106037894	0	C	T	0.423	0.188912	0.0469921	7.49882e-05	0.0118826
ENSG00000065665	10	rs3013014	12396699	35	G	A	0.384	-0.209129	0.056834	0.000280442	0.0338681
ENSG00000065717	19	rs306046	3041263	35	T	G	0.482	0.598402	0.0747946	3.37134e-14	4.12966e-11
ENSG00000065809	10	rs2026619	14831942	35	A	G	0.078	0.347356	0.0961179	0.000357989	0.0406863
ENSG00000065882	4	rs7668982	37897233	35	G	A	0.298	0.220924	0.0550761	7.76859e-05	0.0122482
ENSG00000065970	12	rs10744135	8204976	35	A	G	0.218	-0.129988	0.0357759	0.000333069	0.038535
ENSG00000066027	1	rs76864845	212355470	35	G	A	0.161	0.152115	0.0360592	3.33216e-05	0.00612781
ENSG00000066084	12	rs3742062	51128832	0	G	A	0.296	0.186889	0.0383483	1.8454e-06	0.000519133
ENSG00000066117	12	rs3782318	50342713	35	A	G	0.11	0.212543	0.0423588	9.3456e-07	0.000287008
ENSG00000066135	1	rs597041	44118510	35	C	T	0.447	-0.114676	0.0282587	6.43503e-05	0.0104773
ENSG00000066185	1	rs12024469	42947650	35	G	A	0.157	0.345942	0.07467	5.54557e-06	0.00134836
ENSG00000066230	5	rs12522955	639231	0	A	C	0.182	0.541443	0.122116	1.33411e-05	0.00283836
ENSG00000066248	2	rs1083514	233789470	35	T	G	0.437	0.171931	0.0415722	4.69127e-05	0.00811633
ENSG00000066294	1	rs151607	160585706	35	C	T	0.298	0.200825	0.0562497	0.000420082	0.0459409
ENSG00000066322	1	rs2255632	43909265	0	C	T	0.418	-0.0996812	0.0263997	0.000195006	0.0254971
ENSG00000066336	11	rs80202445	47483164	35	T	C	0.08	-0.409301	0.109671	0.00023027	0.0290651
ENSG00000066427	14	rs7154465	92983117	35	T	G	0.363	0.155865	0.0359072	1.99023e-05	0.00397629
ENSG00000066455	14	rs10484037	93305234	35	T	C	0.084	-0.184611	0.0420722	1.62625e-05	0.00334707
ENSG00000066651	6	rs2206941	126334041	0	G	A	0.393	-0.261493	0.0486635	1.63538e-07	6.12724e-05
ENSG00000066654	16	rs59311940	21087131	35	G	T	0.078	0.257631	0.0546172	3.79325e-06	0.000970762
ENSG00000066735	14	rs12147658	104644328	35	C	T	0.071	0.687935	0.131054	3.03705e-07	0.000105807
ENSG00000066855	8	rs10504389	66556187	35	T	C	0.159	0.409515	0.0464763	1.36966e-16	2.28191e-13
ENSG00000066926	18	rs12454412	55305066	35	T	C	0.078	-0.385076	0.078693	1.68122e-06	0.000478459
ENSG00000066933	15	rs4131379	71874099	35	T	C	0.384	0.131551	0.0332134	9.49802e-05	0.0144365
ENSG00000067057	10	rs3814580	3094865	35	A	G	0.259	-0.217638	0.059428	0.00029928	0.0355801
ENSG00000067066	2	rs60304451	231279091	35	T	C	0.088	0.247714	0.0677593	0.000306526	0.0362367
ENSG00000067082	10	rs7907192	3566555	35	G	A	0.116	-0.333058	0.0839628	9.27723e-05	0.0141642
ENSG00000067113	5	rs327240	55180909	35	C	A	0.19	-0.236352	0.0591002	8.1532e-05	0.012745
ENSG00000067208	1	rs7418336	93163385	0	A	G	0.377	0.135541	0.0279155	2.00721e-06	0.000558198
ENSG00000067221	15	rs734854	74281848	35	T	C	0.341	0.202635	0.0430636	3.9975e-06	0.0010143
ENSG00000067365	16	rs7188067	8376847	35	C	A	0.206	-0.220348	0.056976	0.000137061	0.0192912
ENSG00000067533	1	rs10863387	218471383	35	C	T	0.465	0.284984	0.0494569	2.19953e-08	1.00399e-05
ENSG00000067596	17	rs6503432	41543280	35	T	C	0.139	0.204148	0.0370417	8.12718e-08	3.26528e-05
ENSG00000067704	1	rs4846611	220189792	35	A	G	0.316	-0.119174	0.0277973	2.49742e-05	0.00481669
ENSG00000068024	2	rs11686104	240286146	35	A	G	0.245	-0.166876	0.0455028	0.000293576	0.0350712
ENSG00000068305	15	rs12439414	100046922	35	G	A	0.108	0.164916	0.0423592	0.000123894	0.0178005
ENSG00000068383	10	rs12357355	134335986	35	G	A	0.453	0.0931628	0.0256908	0.000341911	0.0392912
ENSG00000068654	2	rs2002250	86447484	35	C	T	0.486	-0.157782	0.0425978	0.000255993	0.0315645
ENSG00000068697	2	rs80096122	19946337	35	T	C	0.057	0.162379	0.0441268	0.000280245	0.033848
ENSG00000068724	2	rs1036291	47243048	35	T	C	0.412	-0.20935	0.0423301	1.31511e-06	0.000386372
ENSG00000068745	3	rs12491769	48768150	35	A	G	0.073	0.240627	0.051215	4.12875e-06	0.00104301
ENSG00000068784	2	rs2042475	45510999	35	A	G	0.327	0.181798	0.050278	0.000355373	0.0404563
ENSG00000068831	11	rs117048232	64940954	35	C	T	0.065	0.535443	0.127566	3.63735e-05	0.00660009
ENSG00000068878	2	rs6545379	54220898	35	G	A	0.302	0.179053	0.0277074	4.60461e-10	3.01836e-07
ENSG00000068903	19	rs8110393	39360720	0	G	A	0.454	-0.118135	0.0332595	0.000449067	0.0483162
ENSG00000068912	2	rs6545388	54384927	35	A	G	0.459	0.176837	0.0335025	2.63006e-07	9.28065e-05
ENSG00000069020	5	rs27422	66157391	35	C	T	0.398	0.214444	0.0560446	0.000160692	0.0218396
ENSG00000069122	6	rs6923031	46693410	35	T	C	0.333	-0.261472	0.0724193	0.000362393	0.0410807
ENSG00000069188	17	rs2620066	71867005	35	T	C	0.059	0.714217	0.168198	2.96662e-05	0.00556293
ENSG00000069275	1	rs1094647	205655378	35	A	G	0.471	-0.187501	0.0306141	3.09205e-09	1.7243e-06
ENSG00000069329	16	rs11644557	47194051	35	C	T	0.108	0.19661	0.0514011	0.000161494	0.0219291
ENSG00000069424	1	rs12043578	6114273	35	A	G	0.284	0.195514	0.0549475	0.000438919	0.0475222
ENSG00000069974	15	rs3784547	55529200	35	A	G	0.308	-0.284461	0.0541823	3.02426e-07	0.000105393
ENSG00000069998	22	rs8140711	17658862	35	G	A	0.459	-0.150981	0.0383392	0.000103924	0.0154722
ENSG00000070010	22	rs4141526	19622603	35	A	G	0.065	0.208317	0.0585906	0.000443298	0.0478966
ENSG00000070047	11	rs3087546	720197	0	C	T	0.414	-0.0849559	0.0234341	0.000343185	0.0393939
ENSG00000070061	9	rs16913434	111448624	35	C	T	0.271	-0.12327	0.0303525	6.35252e-05	0.0103682
ENSG00000070081	11	rs214077	17299969	35	T	C	0.42	0.351486	0.0605678	1.77019e-08	8.25778e-06
ENSG00000070214	9	rs2472448	107604507	35	T	C	0.071	0.170707	0.0463831	0.000279692	0.0337995
ENSG00000070366	17	rs216193	2203453	0	A	G	0.366	0.14863	0.0307795	2.27042e-06	0.000622643
ENSG00000070371	22	rs1134478	19174524	35	A	G	0.053	0.814701	0.124848	3.19746e-10	2.15889e-07
ENSG00000070388	19	rs150374253	778483	35	A	G	0.063	0.123075	0.0311607	9.92557e-05	0.0149244
ENSG00000070413	22	rs16983371	19123952	35	C	T	0.345	0.13604	0.0264225	4.97266e-07	0.000163956
ENSG00000070526	17	rs16969140	74637649	35	C	T	0.135	-0.683044	0.0899877	4.84575e-13	5.10035e-10
ENSG00000070540	17	rs3785609	66425877	35	G	A	0.296	-0.224139	0.0524222	2.62243e-05	0.00501654
ENSG00000070610	9	rs10814274	35734956	35	T	C	0.427	0.143608	0.0275546	3.65251e-07	0.000124407
ENSG00000070718	8	rs1058720	42044954	0	G	A	0.384	-0.304318	0.0459739	1.85319e-10	1.30581e-07
ENSG00000070729	16	rs172780	57479814	35	G	A	0.116	0.0846802	0.0186314	8.20167e-06	0.00186925
ENSG00000070731	17	rs11653476	74576721	35	A	G	0.2	-0.253159	0.0663242	0.00016656	0.0224757
ENSG00000070748	10	rs3793797	50857849	35	C	T	0.188	0.1578	0.0439276	0.000387551	0.0432428
ENSG00000070759	1	rs10789463	45927848	35	A	C	0.476	0.184587	0.049501	0.000233002	0.0293323
ENSG00000070915	16	rs12149735	57094313	35	G	T	0.467	0.0941885	0.0237938	9.58374e-05	0.0145332
ENSG00000071051	2	rs10865070	106446852	35	A	G	0.112	0.301105	0.0530223	3.41254e-08	1.49329e-05
ENSG00000071054	2	rs17026582	102688853	35	A	G	0.312	0.217851	0.0536215	6.3149e-05	0.010315
ENSG00000071127	4	rs11723742	10111572	35	G	A	0.216	0.139556	0.0278479	9.63124e-07	0.000294889
ENSG00000071189	7	rs10428925	18009205	35	G	T	0.482	0.449999	0.030642	1.55533e-36	2.09946e-32
ENSG00000071203	11	rs11230344	60264409	35	G	A	0.382	1.57698	0.127258	2.25273e-28	1.30588e-24
ENSG00000071242	6	rs10946179	167040463	0	G	A	0.166	-0.320755	0.074598	2.36858e-05	0.00460686
ENSG00000071246	14	rs11623512	77199730	35	A	C	0.271	0.30139	0.0586298	5.17186e-07	0.000169835
ENSG00000071462	7	rs143598667	73091122	35	T	C	0.057	0.340106	0.0756118	1.00849e-05	0.00223146
ENSG00000071575	2	rs477599	12834170	35	A	G	0.31	-0.273509	0.0771403	0.000459463	0.0491232
ENSG00000071626	19	rs10407051	1342587	35	G	A	0.196	-0.116607	0.0293871	9.23187e-05	0.0141098
ENSG00000071655	19	rs2287003	2041032	0	T	C	0.441	-0.10673	0.0288978	0.000266419	0.0325543
ENSG00000071894	8	rs1052951	145618309	0	A	G	0.366	-0.160432	0.0285756	4.7781e-08	2.02757e-05
ENSG00000071967	2	rs13384194	172353787	35	C	A	0.361	-0.519126	0.102415	7.31502e-07	0.000231561
ENSG00000071991	18	rs61445421	64623939	35	C	T	0.051	0.55596	0.133616	4.23025e-05	0.0074469
ENSG00000072042	14	rs17852293	68193731	0	A	G	0.104	-0.317773	0.0790677	7.53139e-05	0.011928
ENSG00000072062	19	rs3745464	14231243	0	T	C	0.146	0.118816	0.031477	0.000195878	0.0255904
ENSG00000072071	19	rs12608997	14469732	35	T	C	0.359	0.281973	0.0680509	4.5428e-05	0.00789745
ENSG00000072134	17	rs4273100	19153417	35	C	T	0.108	-0.296353	0.0709205	3.93066e-05	0.00702203
ENSG00000072135	2	rs7568956	131116404	0	C	T	0.184	-0.297629	0.0357947	4.13439e-15	5.81424e-12
ENSG00000072210	17	rs12602112	19595585	0	T	C	0.205	0.195778	0.0395554	1.29178e-06	0.000381208
ENSG00000072274	3	rs2239640	195789708	0	G	T	0.429	-0.334782	0.0788944	3.00246e-05	0.00561822
ENSG00000072401	10	rs7910260	60610919	35	T	C	0.473	0.22916	0.0578234	9.41199e-05	0.0143331
ENSG00000072415	14	rs117489614	67518272	35	G	T	0.067	-0.24353	0.0663265	0.000288897	0.0346436
ENSG00000072422	10	rs1579184	62977987	35	C	T	0.467	0.213294	0.0583218	0.000304925	0.0361114
ENSG00000072518	11	rs523586	63784090	35	T	C	0.394	0.0943285	0.0214561	1.56868e-05	0.00324607
ENSG00000072609	12	rs2306541	133428242	0	A	G	0.23	0.11499	0.0303409	0.000184776	0.0244184
ENSG00000072657	12	rs1616143	72843658	35	T	C	0.104	-0.508804	0.135448	0.000209962	0.027012
ENSG00000072682	5	rs10479000	131607402	0	C	T	0.441	0.196691	0.0313529	1.3478e-09	8.09276e-07
ENSG00000072736	16	rs171113	68081107	35	T	C	0.096	0.239488	0.0627426	0.000166559	0.0224756
ENSG00000072756	3	rs1134196	3193903	35	C	T	0.182	0.27986	0.0517217	1.35457e-07	5.18108e-05
ENSG00000072786	5	rs254893	171076227	35	A	G	0.243	0.140345	0.0387788	0.000351103	0.0400687
ENSG00000072832	4	rs13131031	5847766	35	C	T	0.443	-0.235262	0.0536446	1.64312e-05	0.00337842
ENSG00000072858	3	rs6771972	113117165	35	G	A	0.343	-0.537891	0.0685525	9.27551e-14	1.08034e-10
ENSG00000072864	16	rs16967494	15820863	0	T	C	0.325	-0.191456	0.0385206	1.17101e-06	0.000350064
ENSG00000072954	19	rs2305758	17163661	0	T	C	0.275	-0.254251	0.05914	2.37497e-05	0.00461796
ENSG00000072958	19	rs34284871	16286325	35	A	C	0.21	-0.276781	0.0532771	3.96294e-07	0.00013389
ENSG00000073008	19	rs10411273	45162955	35	A	G	0.082	-0.396311	0.107802	0.000283982	0.0341821
ENSG00000073060	12	rs11057820	125296964	35	T	C	0.457	-0.372267	0.101689	0.000300816	0.0357253
ENSG00000073146	22	rs28690400	50331164	35	C	T	0.2	-0.0761378	0.0209816	0.000338792	0.039042
ENSG00000073169	22	rs56149983	50620508	35	T	C	0.141	-0.301368	0.0558597	1.46688e-07	5.56426e-05
ENSG00000073331	4	rs10857017	113138319	35	C	A	0.447	0.113221	0.0315742	0.000396748	0.0440049
ENSG00000073417	15	rs116893322	85524628	35	A	G	0.198	-0.362682	0.0515884	1.59741e-11	1.34459e-08
ENSG00000073536	17	rs1860278	32971763	35	T	C	0.061	0.347243	0.0917706	0.000189158	0.0248896
ENSG00000073578	5	rs6555159	311562	0	A	G	0.093	-0.22823	0.0556227	5.35894e-05	0.00905837
ENSG00000073584	17	rs7226035	38782286	35	C	T	0.316	0.140433	0.0239596	1.29824e-08	6.22763e-06
ENSG00000073605	17	rs11078927	38064405	0	T	C	0.495	-0.736643	0.0429656	1.87132e-45	1.74958e-40
ENSG00000073734	2	rs11896427	169957023	35	C	T	0.231	0.513807	0.122278	3.56924e-05	0.00649931
ENSG00000073803	3	rs13099317	185135448	35	G	A	0.282	-0.170993	0.0481052	0.000444772	0.0480161
ENSG00000073849	3	rs4420856	186761799	35	T	G	0.21	-0.386248	0.0837319	6.06605e-06	0.00145026
ENSG00000074071	16	rs2575329	1819433	35	G	A	0.433	0.17443	0.0297416	1.27325e-08	6.12264e-06
ENSG00000074181	19	rs12977206	15208343	35	T	C	0.059	-0.611947	0.161454	0.000184582	0.0243949
ENSG00000074370	17	rs711178	3922918	0	G	A	0.404	-0.364561	0.057046	6.93925e-10	4.40709e-07
ENSG00000074416	3	rs4974411	127280559	35	A	G	0.257	0.13095	0.0339584	0.00014315	0.019962
ENSG00000074527	12	rs80203744	96284317	35	A	G	0.122	-0.372179	0.0999267	0.00023694	0.0297153
ENSG00000074590	12	rs2434082	106486928	35	A	G	0.441	0.197936	0.0550124	0.000379455	0.0425395
ENSG00000074657	18	rs2331507	56872308	35	T	C	0.178	-0.219806	0.0605295	0.000335551	0.0387495
ENSG00000074695	18	rs17835963	57063004	35	C	T	0.298	0.410116	0.0495613	5.41325e-15	7.48542e-12
ENSG00000074696	15	rs3825891	65756072	0	C	T	0.221	-0.157502	0.0415072	0.000181539	0.0240712
ENSG00000074706	6	rs6910626	155018066	35	C	A	0.051	0.516489	0.136564	0.000190457	0.0250197
ENSG00000074755	17	rs1454121	4046101	35	A	G	0.163	-0.280113	0.0401846	2.29398e-11	1.87906e-08
ENSG00000074935	6	rs174378	111908892	35	A	C	0.363	-0.200239	0.0494425	6.64996e-05	0.0107739
ENSG00000074966	4	rs401463	48344791	35	A	G	0.265	-0.23384	0.0641305	0.000317501	0.037229
ENSG00000075035	12	rs10778641	108874961	35	G	T	0.42	0.214884	0.0530074	6.5463e-05	0.0106322
ENSG00000075043	20	rs62197305	61657594	35	T	C	0.278	0.035843	0.00979291	0.000301646	0.0358078
ENSG00000075131	15	rs1440372	67033151	35	T	C	0.28	0.188231	0.0509131	0.000262685	0.0322071
ENSG00000075142	7	rs43124	87878374	35	T	G	0.116	0.314843	0.0754588	4.03403e-05	0.0071772
ENSG00000075223	7	rs12534486	80583463	35	G	A	0.39	-0.228294	0.0626635	0.000321233	0.0375722
ENSG00000075234	22	rs7293071	46659143	0	G	A	0.052	0.828365	0.0771947	1.04936e-22	3.38406e-19
ENSG00000075239	11	rs10890814	107991611	35	C	T	0.449	-0.23891	0.0543672	1.58199e-05	0.00326885
ENSG00000075275	22	rs116970493	46828986	35	T	C	0.059	0.635643	0.168615	0.000199568	0.0259562
ENSG00000075290	10	rs11190421	101955612	35	A	G	0.057	0.0524495	0.014246	0.000278277	0.0336708
ENSG00000075336	18	rs2850528	71647543	35	C	T	0.249	-0.170543	0.0451271	0.000192547	0.0252472
ENSG00000075391	1	rs6664268	177764706	35	C	T	0.363	0.183649	0.0483277	0.00017775	0.0236726
ENSG00000075399	16	rs8047319	90156775	35	C	T	0.229	-0.183474	0.0498393	0.000278699	0.0337035
ENSG00000075415	12	rs524857	99251002	35	T	C	0.265	-0.0986373	0.0259981	0.000181923	0.024114
ENSG00000075426	2	rs11682115	28713506	35	A	G	0.161	-0.210841	0.0513805	5.35163e-05	0.00904705
ENSG00000075461	17	rs4791016	64887517	35	A	C	0.094	0.134998	0.0336606	7.79045e-05	0.0122741
ENSG00000075539	4	rs11731471	49037111	35	A	G	0.122	-0.174011	0.0471693	0.000270709	0.0329611
ENSG00000075643	18	rs12604338	33852617	35	G	T	0.106	-0.367162	0.0985406	0.000235621	0.0295869
ENSG00000075711	3	rs7649045	196519878	35	T	C	0.38	-0.111837	0.0270931	4.84472e-05	0.00832983
ENSG00000075826	10	rs10883509	102296461	0	T	C	0.257	-0.305719	0.0566316	1.44275e-07	5.48153e-05
ENSG00000075945	1	rs2057249	169952385	0	G	T	0.12	0.383174	0.083986	7.59658e-06	0.00175329
ENSG00000075975	3	rs112706793	12598783	35	G	A	0.065	0.414973	0.0586225	1.18894e-11	1.02163e-08
ENSG00000076053	11	rs492236	114322416	35	G	A	0.49	0.117813	0.0323323	0.000320446	0.0374941
ENSG00000076067	12	rs11171884	56926257	35	T	C	0.482	0.439497	0.0565381	1.49089e-13	1.69661e-10
ENSG00000076344	16	rs7189326	313406	0	G	A	0.179	0.362544	0.0746313	1.98502e-06	0.000552582
ENSG00000076351	17	rs11080058	26742060	35	A	G	0.304	-1.41685	0.191221	1.52706e-12	1.49304e-09
ENSG00000076554	8	rs10092517	80994961	35	C	A	0.19	0.185867	0.0405394	6.87432e-06	0.00161536
ENSG00000076555	12	rs6606692	109591369	35	T	G	0.424	-0.165032	0.0380729	2.04283e-05	0.00406609
ENSG00000076826	19	rs112921632	7659997	35	A	G	0.063	0.237052	0.0652221	0.000331671	0.0384308
ENSG00000076864	1	rs1318235	21944397	0	G	A	0.061	-0.996095	0.148531	1.11249e-10	8.12834e-08
ENSG00000077009	19	rs602257	3710346	35	G	A	0.061	0.0326001	0.00852579	0.000162312	0.0220144
ENSG00000077044	2	rs13015369	234726058	35	T	G	0.273	0.182224	0.050268	0.000343507	0.039416
ENSG00000077063	7	rs6466624	117448230	35	C	T	0.229	-0.231358	0.0593061	0.000120173	0.0174063
ENSG00000077157	1	rs61823732	202167337	35	G	A	0.202	0.356039	0.0814133	1.73247e-05	0.00353505
ENSG00000077238	16	rs12444135	27468586	35	C	T	0.306	-0.127596	0.0345326	0.000264811	0.0324024
ENSG00000077380	2	rs34636594	172911094	35	G	A	0.259	-0.205128	0.0249722	8.13674e-15	1.06065e-11
ENSG00000077458	11	rs76623241	95926544	35	C	A	0.157	0.216152	0.0597539	0.00035338	0.040269
ENSG00000077549	1	rs61764952	19640054	35	A	C	0.139	-0.110379	0.0275946	8.12515e-05	0.0127072
ENSG00000077984	20	rs6083625	24790699	35	T	G	0.288	0.255709	0.0649888	0.000105315	0.015635
ENSG00000078070	3	rs3732604	182810144	35	T	G	0.357	-0.178576	0.0407368	1.65673e-05	0.00339961
ENSG00000078124	11	rs72639140	76668581	0	G	A	0.096	-0.361021	0.058858	2.94027e-09	1.64621e-06
ENSG00000078237	12	rs1861914	4446572	35	C	T	0.469	-0.210138	0.0413344	6.8047e-07	0.000217062
ENSG00000078369	1	rs2748986	1847856	0	G	T	0.45	0.0759121	0.0164002	5.65109e-06	0.00136778
ENSG00000078549	7	rs2893400	31057280	35	A	G	0.157	0.23943	0.0514246	5.0013e-06	0.00123252
ENSG00000078674	8	rs1495738	18265123	35	A	G	0.363	-0.118544	0.0310208	0.000163746	0.0221728
ENSG00000078900	1	rs1891143	3385256	35	G	A	0.48	-0.172542	0.0444861	0.000131221	0.0186283
ENSG00000078902	11	rs5743890	1325829	35	C	T	0.165	-0.147119	0.0365226	7.25959e-05	0.0115773
ENSG00000079112	8	rs755917	95215035	35	A	G	0.453	0.205254	0.0322041	7.64893e-10	4.82697e-07
ENSG00000079134	18	rs1274283	368646	35	T	C	0.5	0.142886	0.040203	0.000445482	0.0480609
ENSG00000079156	2	rs74579095	179026871	35	C	T	0.051	0.865466	0.168363	5.1742e-07	0.000169906
ENSG00000079462	19	rs117216838	43057361	35	A	G	0.122	0.226322	0.0611363	0.000257986	0.031762
ENSG00000079616	16	rs112131656	29764539	35	A	G	0.206	0.287768	0.0710814	6.69053e-05	0.0108303
ENSG00000079689	6	rs11757800	25887858	35	T	G	0.212	0.463021	0.0951156	1.89304e-06	0.000531052
ENSG00000079739	1	rs2269238	64117537	0	T	G	0.198	-0.230582	0.0500256	6.16494e-06	0.00147069
ENSG00000079785	2	rs807630	15775741	35	A	G	0.402	-0.106193	0.0217979	1.86032e-06	0.000522935
ENSG00000079819	6	rs6915845	131422563	35	C	T	0.327	0.508528	0.0632167	2.5273e-14	3.14011e-11
ENSG00000079841	6	rs11751326	73010565	35	A	G	0.355	0.114698	0.026423	1.9895e-05	0.00397495
ENSG00000079950	6	rs73000806	132836237	35	G	A	0.139	0.21728	0.044241	1.54614e-06	0.000444413
ENSG00000080293	2	rs41279776	120236332	35	C	A	0.153	0.330826	0.0872465	0.000183433	0.0242669
ENSG00000080371	12	rs12826391	72212964	35	T	C	0.094	0.140785	0.0389829	0.000361161	0.0409638
ENSG00000080511	19	rs139790375	10126107	35	T	C	0.073	0.119703	0.0314395	0.000172814	0.0231476
ENSG00000080573	19	rs12982924	10201117	35	A	G	0.406	0.352803	0.0935794	0.000199332	0.0259321
ENSG00000080815	14	rs7144193	73425315	0	T	C	0.136	-0.135116	0.0277078	1.81954e-06	0.000512858
ENSG00000080819	3	rs3772097	98489410	35	A	G	0.182	0.30239	0.0659238	6.81015e-06	0.00160224
ENSG00000080822	3	rs67225951	98254736	35	G	A	0.204	0.163857	0.0454454	0.000369058	0.0416441
ENSG00000080823	14	rs56377169	102729881	0	G	A	0.082	-0.390191	0.0972065	7.68234e-05	0.0121346
ENSG00000080824	14	rs138120030	103000571	35	T	C	0.153	0.224697	0.0597199	0.000205164	0.0265274
ENSG00000081014	15	rs12902399	51058470	35	A	G	0.165	0.218461	0.055029	9.16028e-05	0.0140177
ENSG00000081026	1	rs773598	113783683	35	T	C	0.29	0.116943	0.0305815	0.000162141	0.0219934
ENSG00000081087	6	rs10214632	108347935	35	T	G	0.302	0.179706	0.0414623	2.04662e-05	0.00407007
ENSG00000081154	3	rs62282190	101320416	35	T	C	0.116	-0.143619	0.0390281	0.000280171	0.0338403
ENSG00000081665	19	rs1654266	20215982	0	G	A	0.357	0.164667	0.03878	2.96772e-05	0.00556414
ENSG00000081791	5	rs351260	141309824	0	A	G	0.361	-0.217054	0.0295679	2.34938e-12	2.23585e-09
ENSG00000082074	5	rs10805638	39215043	35	T	C	0.206	0.341116	0.0891904	0.000161762	0.0219594
ENSG00000082212	18	rs34751126	48241239	35	C	T	0.447	0.148704	0.0407612	0.00031531	0.0370359
ENSG00000082213	5	rs77562690	32036884	35	T	G	0.098	-0.168976	0.0460478	0.00029119	0.0348495
ENSG00000082269	6	rs112809632	71123666	35	T	G	0.192	-0.174972	0.0391263	1.1303e-05	0.00246249
ENSG00000082438	2	rs355838	165619163	35	T	G	0.353	0.184152	0.0424022	1.97146e-05	0.00394554
ENSG00000082641	17	rs9911983	45885756	0	C	T	0.42	0.127956	0.0278794	6.72982e-06	0.00158567
ENSG00000082701	3	rs2461825	119529605	35	A	G	0.357	0.106955	0.0214079	1.03579e-06	0.000314462
ENSG00000082781	3	rs2291087	124515498	0	C	T	0.062	-0.295425	0.0701136	3.40145e-05	0.00623792
ENSG00000082805	12	rs78201674	1609081	35	A	G	0.102	-0.258748	0.0591171	1.70563e-05	0.00348773
ENSG00000083097	6	rs4706980	83838673	0	A	G	0.15	-0.303917	0.0395882	2.78112e-13	3.04833e-10
ENSG00000083307	8	rs11994917	102689988	35	T	C	0.353	-0.173222	0.0379192	7.40304e-06	0.00171447
ENSG00000083444	1	rs1042842	12071680	35	A	G	0.349	-0.22259	0.055668	8.17401e-05	0.0127717
ENSG00000083454	17	rs7212114	3779277	35	A	G	0.1	0.394156	0.0932682	3.22847e-05	0.00596701
ENSG00000083457	17	rs11868275	3417704	35	A	G	0.057	0.607925	0.14517	3.78682e-05	0.00680668
ENSG00000083520	13	rs1415846	73142488	35	T	G	0.286	-0.112541	0.0313283	0.000387484	0.0432372
ENSG00000083535	13	rs7983493	73313825	35	G	T	0.492	-0.165097	0.0425059	0.00012842	0.0183159
ENSG00000083622	7	rs34412419	117595358	35	A	G	0.055	0.140066	0.0379437	0.000268363	0.0327434
ENSG00000083720	5	rs3863154	41573835	35	C	T	0.39	-0.204858	0.0551439	0.000245615	0.0305631
ENSG00000083807	19	rs893188	58962958	0	T	C	0.279	0.234557	0.0533445	1.56408e-05	0.00323898
ENSG00000083845	19	rs1529958	58899466	0	G	A	0.416	-0.1835	0.0292782	1.39403e-09	8.35001e-07
ENSG00000083937	3	rs17024046	87263497	35	T	C	0.365	0.156748	0.0306669	5.95953e-07	0.000192731
ENSG00000084070	1	rs56326652	40775926	0	G	A	0.066	-0.271842	0.064734	3.60769e-05	0.00655456
ENSG00000084112	12	rs3741782	109095137	0	G	A	0.282	0.215048	0.0372982	2.16053e-08	9.88584e-06
ENSG00000084207	11	rs12421329	67372477	0	T	G	0.405	-0.295928	0.0455227	3.69163e-10	2.46049e-07
ENSG00000084234	11	rs7117411	129903279	35	C	T	0.231	0.164493	0.0387133	2.93315e-05	0.00551043
ENSG00000084444	12	rs7961672	13008860	35	G	A	0.206	-0.234694	0.0563011	4.09842e-05	0.00725812
ENSG00000084623	1	rs601261	32391909	35	G	A	0.071	-0.177667	0.0456873	0.0001261	0.0180527
ENSG00000084652	1	rs600035	32412538	35	T	C	0.18	0.119053	0.0307828	0.000136994	0.0192829
ENSG00000084674	2	rs219504	21564012	35	C	T	0.206	-1.08072	0.286261	0.000195426	0.0255423
ENSG00000084676	2	rs7604576	25047408	0	A	G	0.479	0.177257	0.0295819	6.4033e-09	3.35781e-06
ENSG00000084693	2	rs72815293	26779632	35	A	C	0.141	-0.258354	0.0495344	3.5831e-07	0.000122563
ENSG00000084710	2	rs6726261	25153986	35	C	T	0.357	0.216991	0.0419067	4.31043e-07	0.000144354
ENSG00000084754	2	rs1662988	26940234	35	T	C	0.239	0.119182	0.030412	0.000112058	0.0164425
ENSG00000085063	11	rs831605	33717125	35	G	A	0.422	-0.183691	0.0491339	0.000224677	0.0285065
ENSG00000085265	9	rs112498477	137607323	35	A	G	0.067	0.421089	0.11545	0.000316246	0.0371197
ENSG00000085276	3	rs78764677	169014496	35	A	G	0.057	0.307827	0.0848593	0.000340407	0.0391578
ENSG00000085365	5	rs72760979	77815123	35	T	C	0.167	0.139719	0.0376939	0.000253415	0.0313142
ENSG00000085491	1	rs6704209	108720649	35	A	G	0.498	-0.407121	0.0368138	8.39859e-24	3.33793e-20
ENSG00000085514	7	rs73407374	100215038	35	G	A	0.057	0.423782	0.118454	0.000408936	0.0450107
ENSG00000085552	1	rs10797054	159904888	35	C	A	0.322	0.328974	0.0898434	0.000299921	0.0356409
ENSG00000085644	16	rs1149483	3356834	35	C	T	0.431	0.123721	0.0292608	3.19959e-05	0.00592351
ENSG00000085662	7	rs3735041	134217729	0	G	A	0.237	0.244099	0.06257	0.000120106	0.0173985
ENSG00000085719	8	rs1062850	87570665	0	A	C	0.35	-0.133867	0.024677	1.26264e-07	4.85781e-05
ENSG00000085721	16	rs2960413	15256053	35	C	A	0.247	-0.622348	0.0586437	2.59335e-22	8.15597e-19
ENSG00000085733	11	rs2298396	70253389	0	T	C	0.184	0.141272	0.0305004	5.57344e-06	0.00135436
ENSG00000085831	1	rs116284287	52270975	35	G	A	0.061	0.460273	0.119985	0.000154737	0.0212339
ENSG00000085871	4	rs12641953	140670043	35	T	C	0.176	-0.178228	0.0389912	7.31142e-06	0.00169703
ENSG00000085978	2	rs34332006	234257452	35	T	C	0.42	0.121676	0.0333821	0.000319096	0.0373648
ENSG00000085982	2	rs62192777	234464498	35	C	T	0.116	0.279695	0.0518825	1.49799e-07	5.6654e-05
ENSG00000086015	1	rs1622208	46498375	0	A	G	0.243	-0.202712	0.0395024	5.40081e-07	0.00017636
ENSG00000086062	9	rs80008138	33174350	35	G	A	0.063	-0.53555	0.113032	3.44685e-06	0.000893478
ENSG00000086102	9	rs477706	33229480	35	C	A	0.135	0.227353	0.043521	3.43938e-07	0.000118054
ENSG00000086189	5	rs906691	61266422	35	T	C	0.449	-0.190929	0.0526552	0.000342285	0.039322
ENSG00000086289	7	rs77601616	37971010	35	A	G	0.235	-0.551332	0.136475	6.92795e-05	0.0111519
ENSG00000086475	10	rs10752297	13375906	0	T	C	0.454	0.10648	0.0246131	2.11781e-05	0.00419088
ENSG00000086504	16	rs11248931	427479	0	T	C	0.4	-0.244526	0.0307212	4.41969e-14	5.35285e-11
ENSG00000086544	19	rs3865452	41211056	0	C	T	0.466	-0.188409	0.0378924	1.16005e-06	0.000347052
ENSG00000086589	5	rs11745241	150293872	35	T	C	0.108	-0.14897	0.0418845	0.000441342	0.0477299
ENSG00000086666	15	rs114655139	80849858	35	A	C	0.057	0.242457	0.0638651	0.00018027	0.0239347
ENSG00000086967	19	rs2004423	50939867	0	A	G	0.287	0.129319	0.0361369	0.000407461	0.0448746
ENSG00000087008	4	rs36182024	8785862	35	A	C	0.147	-0.178795	0.0494332	0.000353995	0.0403282
ENSG00000087053	11	rs534488	95562327	0	A	G	0.382	0.249941	0.047687	3.15838e-07	0.000109451
ENSG00000087077	7	rs7800241	100468103	0	A	G	0.307	0.749841	0.0730268	3.51079e-21	1.01373e-17
ENSG00000087085	7	rs113602958	100526681	35	T	G	0.051	-0.658986	0.167457	0.000105075	0.015607
ENSG00000087086	19	rs2230267	49469087	0	T	C	0.411	0.19299	0.0491607	0.0001091	0.0160901
ENSG00000087111	17	rs8075200	27346554	35	A	C	0.273	0.0943474	0.0256065	0.000275381	0.0333912
ENSG00000087157	17	rs7215542	76368171	35	A	G	0.484	-0.172557	0.0422679	5.83042e-05	0.00969409
ENSG00000087191	17	rs4968650	61576349	35	C	T	0.359	-0.0984491	0.0277529	0.000456588	0.0488947
ENSG00000087237	16	rs9929408	56929944	35	G	A	0.494	0.179662	0.0495081	0.000338607	0.0390242
ENSG00000087266	4	rs231399	2831383	0	G	T	0.461	0.153431	0.035887	2.62522e-05	0.00502125
ENSG00000087274	4	rs2071695	2901349	0	G	A	0.196	-0.0912014	0.0206227	1.40197e-05	0.00295812
ENSG00000087299	14	rs1955926	50699868	35	A	C	0.386	0.175806	0.0468983	0.000216249	0.0276383
ENSG00000087301	14	rs1951451	53071715	35	C	T	0.053	-0.538887	0.115492	4.77977e-06	0.00118484
ENSG00000087303	14	rs1151582	52482768	35	T	C	0.412	-0.393618	0.073291	1.65912e-07	6.20993e-05
ENSG00000087338	2	rs17037076	70033649	0	A	G	0.195	-0.199842	0.0452207	1.42108e-05	0.00299173
ENSG00000087365	11	rs2845570	65790527	0	G	T	0.371	-0.0643714	0.0178068	0.000356505	0.0405494
ENSG00000087448	12	rs10771379	27972996	35	C	T	0.459	-0.40752	0.0560082	3.52013e-12	3.27452e-09
ENSG00000087470	12	rs11052197	32863824	0	C	T	0.121	-0.159618	0.0347441	6.59753e-06	0.00156049
ENSG00000087494	12	rs10506020	27621942	35	T	C	0.069	0.318826	0.0873092	0.000311234	0.0366601
ENSG00000087502	12	rs11050149	29398059	35	G	A	0.427	0.11868	0.0328551	0.00036017	0.0408722
ENSG00000087510	20	rs1040800	55195790	35	G	A	0.165	-0.264648	0.0624543	3.0782e-05	0.00573787
ENSG00000087884	11	rs588217	77583376	0	A	G	0.271	0.196492	0.0547758	0.000394812	0.0438478
ENSG00000087903	19	rs12977027	6579789	35	A	G	0.092	0.521497	0.137352	0.000180005	0.0239049
ENSG00000088002	19	rs3848542	49061724	35	A	G	0.216	0.525826	0.124885	3.44495e-05	0.00630553
ENSG00000088298	20	rs1535466	33718706	35	G	A	0.322	0.123164	0.032354	0.000173246	0.0231967
ENSG00000088305	20	rs9421	31291161	0	C	T	0.277	0.280251	0.0542478	4.56616e-07	0.000151959
ENSG00000088386	13	rs113886043	99763883	35	A	G	0.233	1.08495	0.196071	7.25292e-08	2.94436e-05
ENSG00000088387	13	rs117679333	99528702	35	A	G	0.073	-0.256576	0.0621102	4.78329e-05	0.00824684
ENSG00000088451	13	rs7991607	95240430	35	C	T	0.402	0.144317	0.0387282	0.000235246	0.0295481
ENSG00000088766	20	rs6085345	5990293	35	G	A	0.131	-0.239102	0.0488904	1.70348e-06	0.00048408
ENSG00000088808	14	rs56206644	104363150	35	T	C	0.484	-0.0874871	0.0224231	0.000119905	0.0173756
ENSG00000088826	20	rs1124983	4162411	0	C	T	0.371	0.500165	0.0684038	2.81483e-12	2.65355e-09
ENSG00000088832	20	rs6041749	1350672	0	C	T	0.489	-0.154293	0.0346585	1.23408e-05	0.00265439
ENSG00000088836	20	rs2325968	2734619	35	A	C	0.231	-0.227098	0.0632209	0.000387742	0.0432584
ENSG00000088888	20	rs34924243	3682126	0	T	C	0.061	-0.332434	0.0728922	7.65511e-06	0.00176401
ENSG00000088899	20	rs73076850	3178479	35	G	A	0.227	0.334421	0.0732814	7.55736e-06	0.00174603
ENSG00000088926	4	rs2036914	187192481	35	T	C	0.494	0.253721	0.0622377	5.96938e-05	0.0098806
ENSG00000088986	12	rs563920	121017439	0	A	G	0.195	-0.428582	0.0336424	1.36811e-29	8.59128e-26
ENSG00000089012	20	rs2251801	1504992	35	T	G	0.231	0.255595	0.0717737	0.000434272	0.0471323
ENSG00000089048	20	rs6079180	13786587	35	G	A	0.122	0.484432	0.0793119	3.39149e-09	1.86866e-06
ENSG00000089050	20	rs11087256	18473958	35	G	T	0.451	-0.18827	0.0430214	1.71049e-05	0.00349606
ENSG00000089060	12	rs73194886	113782128	35	T	C	0.122	-0.283936	0.0456926	1.8809e-09	1.09882e-06
ENSG00000089063	20	rs374995	5053808	35	A	G	0.396	-0.17315	0.0282951	3.18289e-09	1.77128e-06
ENSG00000089091	20	rs78750835	18547947	35	A	C	0.071	-0.321408	0.0889742	0.000359944	0.0408497
ENSG00000089127	12	rs10774671	113357193	0	G	A	0.293	0.247369	0.049943	1.27013e-06	0.000376016
ENSG00000089154	12	rs17408578	120117381	35	T	G	0.067	-0.186363	0.0502587	0.000252091	0.0311893
ENSG00000089157	12	rs2269940	120576265	0	C	T	0.15	0.140193	0.0376176	0.000234908	0.0295112
ENSG00000089159	12	rs75289736	121133880	35	A	G	0.061	0.203717	0.0572777	0.000441391	0.0477344
ENSG00000089220	12	rs10850884	118115722	35	T	C	0.243	-0.204759	0.0467775	1.70239e-05	0.00348183
ENSG00000089327	19	rs4805110	35669071	35	G	A	0.188	0.345923	0.0841665	5.21226e-05	0.00885828
ENSG00000089335	19	rs10415882	35038715	35	A	G	0.08	-0.27951	0.0767233	0.000321319	0.0375809
ENSG00000089356	19	rs35529786	35837705	35	G	A	0.198	0.339379	0.072996	5.15325e-06	0.0012659
ENSG00000089486	16	rs3761680	4524060	0	C	A	0.291	-0.298858	0.0528081	3.77918e-08	1.63773e-05
ENSG00000089685	17	rs12709238	76231842	35	T	C	0.302	-0.297713	0.0588053	7.53392e-07	0.000237631
ENSG00000089737	14	rs2273226	94510964	0	C	T	0.448	-0.16781	0.0232752	5.30896e-12	4.80399e-09
ENSG00000089775	14	rs10142766	64780454	35	A	G	0.441	0.156059	0.0367932	3.02643e-05	0.00565733
ENSG00000089847	19	rs107251	4176085	35	T	C	0.147	0.333692	0.0731516	7.62025e-06	0.00175724
ENSG00000089916	14	rs3813547	76619167	0	A	C	0.436	0.128194	0.0302795	3.12696e-05	0.00581431
ENSG00000090006	19	rs11668582	41127813	35	T	C	0.3	-0.266098	0.045148	1.08932e-08	5.31869e-06
ENSG00000090020	1	rs6598870	27428321	0	C	T	0.361	-0.164018	0.0311453	2.79221e-07	9.80725e-05
ENSG00000090054	9	rs12684333	94682714	35	G	A	0.071	0.248462	0.0521243	3.02336e-06	0.000798312
ENSG00000090060	14	rs1822371	96864056	35	C	A	0.308	-0.0779803	0.0190133	5.39905e-05	0.00911349
ENSG00000090061	14	rs1742362	99847634	35	T	G	0.106	0.168487	0.0371935	8.76389e-06	0.00197621
ENSG00000090266	7	rs6970893	140441491	35	G	A	0.11	-0.226117	0.053246	2.96197e-05	0.00555581
ENSG00000090273	1	rs139586779	26998815	35	T	C	0.055	-0.252051	0.0613048	5.18124e-05	0.00881633
ENSG00000090372	19	rs76081019	47151724	0	G	A	0.057	0.20724	0.0465102	1.21288e-05	0.00261721
ENSG00000090382	12	rs554591	69753847	0	T	C	0.466	0.707217	0.126388	5.26508e-08	2.21246e-05
ENSG00000090432	1	rs12724366	20798620	35	G	A	0.133	0.319552	0.043302	1.84286e-12	1.77831e-09
ENSG00000090487	15	rs11071824	65313233	35	G	A	0.439	-0.284813	0.0299177	8.83026e-19	2.10111e-15
ENSG00000090520	3	rs6444146	186311667	35	C	T	0.096	-0.254344	0.068213	0.000233258	0.0293526
ENSG00000090530	3	rs1949130	189850413	35	T	G	0.392	-0.954083	0.143007	1.36479e-10	9.82401e-08
ENSG00000090554	19	rs17206784	49571113	35	C	T	0.486	-0.0838634	0.0194798	2.31536e-05	0.00451608
ENSG00000090565	16	rs117188650	552946	35	T	C	0.057	-0.321424	0.0866297	0.00024996	0.0309666
ENSG00000090581	16	rs12597545	1394430	0	T	C	0.459	-0.141453	0.0285436	1.25434e-06	0.000371949
ENSG00000090612	12	rs11147238	133693142	35	C	T	0.333	-0.208938	0.0448822	5.01671e-06	0.00123541
ENSG00000090621	1	rs3768321	40035928	35	T	G	0.269	-0.180528	0.039363	6.83188e-06	0.00160627
ENSG00000090659	19	rs28377676	7590845	35	A	G	0.241	-0.435752	0.109617	8.9691e-05	0.0137704
ENSG00000090674	19	rs12972953	8090382	35	G	A	0.476	-0.125546	0.031518	8.68558e-05	0.0134202
ENSG00000090905	16	rs12708665	24728227	35	A	G	0.306	-0.13686	0.0263753	4.0846e-07	0.000137597
ENSG00000090989	4	rs115275929	56761965	35	A	G	0.106	0.267486	0.0517013	4.40105e-07	0.000147049
ENSG00000091009	5	rs3906862	146094728	35	G	A	0.21	0.12079	0.0322945	0.000223248	0.0283561
ENSG00000091073	7	rs1638074	76112060	0	C	T	0.491	-0.302055	0.0462337	3.05891e-10	2.07123e-07
ENSG00000091128	7	rs78323145	107428776	35	T	C	0.094	0.145836	0.0381588	0.000163495	0.0221457
ENSG00000091129	7	rs34748140	107730838	35	T	C	0.061	0.465094	0.131398	0.0004696	0.0499126
ENSG00000091136	7	rs1732145	107651115	35	T	C	0.378	-0.382196	0.0535459	8.28185e-12	7.28151e-09
ENSG00000091140	7	rs990107	107476913	35	T	G	0.459	-0.0964207	0.0244435	0.000101256	0.0151648
ENSG00000091157	18	rs75631227	54692210	35	G	A	0.267	-0.145435	0.0384309	0.000188802	0.0248515
ENSG00000091262	16	rs2283503	16295615	35	A	G	0.359	0.401155	0.073098	9.1605e-08	3.64224e-05
ENSG00000091317	3	rs6802739	32208431	35	G	A	0.431	0.0844445	0.0235278	0.000392018	0.0436329
ENSG00000091428	2	rs56312615	173756286	35	A	C	0.084	0.424491	0.119607	0.000453751	0.0486781
ENSG00000091436	2	rs1583784	174105564	35	C	T	0.363	-0.247568	0.0640788	0.000139147	0.0195362
ENSG00000091536	17	rs11655731	18107525	35	T	G	0.184	0.207123	0.0376124	8.31852e-08	3.33569e-05
ENSG00000091542	17	rs854796	18070761	35	G	A	0.331	0.104583	0.0260821	7.8151e-05	0.0123074
ENSG00000091622	17	rs12939585	6409394	35	A	C	0.296	-0.309757	0.0812337	0.000169034	0.0227467
ENSG00000091640	17	rs72835097	4876327	0	C	T	0.073	0.653344	0.0580932	1.95701e-24	8.1568e-21
ENSG00000091879	8	rs58940258	6159509	35	C	T	0.09	0.327135	0.089762	0.000319678	0.0374205
ENSG00000091986	3	rs7627205	112434931	35	A	C	0.051	0.638374	0.161587	9.88683e-05	0.0148769
ENSG00000092009	14	rs12879077	25292081	35	A	G	0.055	0.136543	0.0381926	0.000412669	0.0453146
ENSG00000092051	14	rs72684332	23593432	35	A	G	0.069	0.224451	0.0630464	0.000435908	0.0472657
ENSG00000092067	14	rs3742488	23999306	0	A	G	0.382	0.059099	0.0158222	0.000227564	0.0287883
ENSG00000092108	14	rs229150	31099738	0	G	A	0.389	-0.199615	0.0261755	3.85772e-13	4.12285e-10
ENSG00000092148	14	rs179524	31242851	35	C	A	0.222	0.109013	0.0297463	0.000296474	0.0353252
ENSG00000092200	14	rs10141250	21631498	35	C	T	0.482	-0.0898015	0.0246138	0.000315028	0.0370077
ENSG00000092201	14	rs1998332	21860360	0	G	A	0.113	-0.131606	0.0326566	7.20581e-05	0.0115111
ENSG00000092203	14	rs1061027	21967133	0	A	C	0.25	-0.079599	0.0193658	5.2059e-05	0.00884853
ENSG00000092208	14	rs79461346	39503653	35	G	A	0.057	0.372588	0.101992	0.000309603	0.0365317
ENSG00000092531	15	rs79213347	42791676	35	C	A	0.067	-0.307291	0.0692298	1.30631e-05	0.00278656
ENSG00000092758	20	rs1018440	61464440	0	A	G	0.198	-0.253431	0.0498035	6.64997e-07	0.000212644
ENSG00000092820	6	rs9346768	159200846	35	A	G	0.482	-0.17384	0.0328954	2.54888e-07	9.01683e-05
ENSG00000092847	1	rs3007208	36799042	35	A	G	0.473	-0.104921	0.0287439	0.000312945	0.0368167
ENSG00000092871	17	rs2074519	33341834	0	C	T	0.493	-0.167848	0.0285347	1.1599e-08	5.63697e-06
ENSG00000093000	22	rs132874	45566843	0	G	A	0.177	0.29802	0.0377573	6.8379e-14	8.09421e-11
ENSG00000093010	22	rs4633	19950235	0	C	T	0.436	-0.440101	0.0410732	1.18438e-22	3.81644e-19
ENSG00000093072	22	rs362129	17690409	0	G	A	0.463	-0.802812	0.0786746	5.66657e-21	1.59304e-17
ENSG00000093144	6	rs2000909	127711173	35	G	A	0.3	0.833747	0.0578495	1.50329e-35	1.93006e-31
ENSG00000093183	3	rs58825152	42586686	35	T	C	0.108	0.358515	0.0910466	0.000104061	0.0154861
ENSG00000093217	3	rs1805126	38592406	0	G	A	0.316	-0.185036	0.0484905	0.000167249	0.0225489
ENSG00000094755	5	rs2112410	170200131	35	A	C	0.345	-0.426454	0.107101	8.73844e-05	0.0134924
ENSG00000095002	2	rs1421	47613870	35	C	T	0.098	0.667329	0.0878349	4.63017e-13	4.88491e-10
ENSG00000095110	11	rs10891692	114393652	0	T	C	0.314	-0.480449	0.0930299	4.60375e-07	0.000153085
ENSG00000095139	11	rs11216831	118117018	35	A	G	0.065	-0.167117	0.0460715	0.000340625	0.0391767
ENSG00000095261	9	rs10760117	123586737	0	T	G	0.448	0.167333	0.0280516	7.41055e-09	3.81188e-06
ENSG00000095319	9	rs2480452	131909736	0	T	C	0.111	0.171677	0.0465852	0.000274642	0.0333262
ENSG00000095321	9	rs3118625	131873256	0	C	A	0.291	-0.420663	0.0306354	4.16561e-33	3.35499e-29
ENSG00000095380	9	rs80322448	100781146	35	A	G	0.073	-0.412898	0.0803175	5.16488e-07	0.000169636
ENSG00000095397	9	rs10982268	117276053	35	C	T	0.478	-0.808153	0.0831161	2.0046e-19	5.0177e-16
ENSG00000095485	10	rs11597086	101953705	0	C	A	0.375	0.33218	0.0360033	7.30788e-18	1.40507e-14
ENSG00000095539	10	rs10883563	102684380	0	C	A	0.455	-0.151684	0.0370614	5.5905e-05	0.00936998
ENSG00000095574	10	rs7900422	124290302	35	A	C	0.176	0.144524	0.0401933	0.000382659	0.042831
ENSG00000095585	10	rs3789927	98002866	35	T	G	0.333	-0.619477	0.0671831	7.60966e-18	1.46132e-14
ENSG00000095739	10	rs138824325	28702905	35	A	G	0.137	-0.573629	0.160003	0.000397835	0.0440946
ENSG00000095906	16	rs28457180	1375789	35	G	A	0.237	0.114789	0.0293944	0.000118283	0.0171761
ENSG00000095932	19	rs1860192	3481578	35	C	T	0.21	1.23318	0.130553	1.50945e-18	3.48593e-15
ENSG00000095981	6	rs10046447	39339013	35	T	C	0.067	0.0820417	0.0192543	2.78953e-05	0.00528187
ENSG00000096060	6	rs2016520	35378778	35	C	T	0.141	0.680182	0.171883	9.63262e-05	0.0145951
ENSG00000096063	6	rs2859420	35803283	0	T	C	0.459	-0.0962146	0.0248387	0.000133796	0.0189368
ENSG00000096080	6	rs34602299	43994112	35	T	C	0.055	-0.200694	0.0527256	0.000173498	0.0232263
ENSG00000096395	6	rs12525769	33607224	35	A	G	0.122	0.251849	0.0560107	1.01563e-05	0.00224378
ENSG00000096401	6	rs4143678	44365851	35	A	G	0.184	-0.355475	0.0345365	2.91532e-21	8.46647e-18
ENSG00000096433	6	rs2296746	33744711	0	T	C	0.323	-0.225133	0.0356427	1.05791e-09	6.49504e-07
ENSG00000096654	6	rs12524409	27432690	35	A	G	0.32	0.181046	0.0434619	4.14833e-05	0.00733156
ENSG00000096717	10	rs7896005	69651125	0	A	G	0.377	0.16252	0.0435831	0.000232992	0.0293312
ENSG00000096746	10	rs72797532	70254761	35	A	G	0.063	0.225082	0.0622996	0.000359255	0.0408015
ENSG00000096872	9	rs10812515	27029639	35	A	G	0.169	-0.286198	0.0599505	2.92508e-06	0.000776157
ENSG00000096996	19	rs999813	18368810	0	G	T	0.468	-0.216315	0.0488537	1.36948e-05	0.00290103
ENSG00000097007	9	rs2789766	133618244	35	C	T	0.261	0.149225	0.0337193	1.38315e-05	0.00292437
ENSG00000097021	1	rs77656032	6508712	0	C	T	0.059	-0.331263	0.0860609	0.000147102	0.0203799
ENSG00000097046	1	rs17501937	92021705	35	A	G	0.414	0.330831	0.0538793	2.83681e-09	1.59218e-06
ENSG00000099139	9	rs1411955	78777367	35	C	T	0.141	-0.220981	0.0581146	0.000176099	0.0235007
ENSG00000099194	10	rs10509743	102190406	35	T	C	0.269	-0.672874	0.149623	1.01266e-05	0.00223891
ENSG00000099204	10	rs11196764	116252408	35	T	C	0.186	0.18669	0.0457589	5.89179e-05	0.00977444
ENSG00000099219	9	rs34422907	5853096	35	T	C	0.327	-0.146502	0.0389781	0.000208265	0.0268464
ENSG00000099282	10	rs10509313	71272134	35	G	A	0.173	0.225513	0.038125	9.71833e-09	4.80078e-06
ENSG00000099290	10	rs10824973	51807210	35	C	T	0.455	-1.02222	0.0761701	5.35018e-32	3.98058e-28
ENSG00000099308	19	rs11666424	18218899	35	G	A	0.239	-0.249223	0.0499704	1.07927e-06	0.000325466
ENSG00000099326	19	rs3816329	59058693	0	A	G	0.152	-0.192969	0.0438798	1.55973e-05	0.00323067
ENSG00000099330	19	rs2288544	17337025	0	T	C	0.227	0.510847	0.035259	8.00152e-36	1.04268e-31
ENSG00000099331	19	rs11671357	17617811	35	A	G	0.124	0.149221	0.0398907	0.000222833	0.0283133
ENSG00000099338	19	rs145616447	38852384	0	A	C	0.068	2.11184	0.118754	9.03293e-48	1.31525e-42
ENSG00000099341	19	rs35364374	38983180	0	T	G	0.1	0.102929	0.0270989	0.000178972	0.0238002
ENSG00000099377	16	rs2305880	30999462	0	T	C	0.407	0.580477	0.0466294	1.42662e-28	8.41942e-25
ENSG00000099381	16	rs12930621	31454952	35	A	G	0.445	-0.117803	0.0319277	0.000270113	0.0329093
ENSG00000099617	19	rs7260472	1778247	35	C	A	0.21	0.31255	0.0651445	2.62075e-06	0.00070501
ENSG00000099624	19	rs3746102	1233597	0	A	G	0.204	-0.188344	0.0456201	4.83152e-05	0.00831207
ENSG00000099769	16	rs11540963	1838781	35	G	A	0.116	0.417924	0.116642	0.000400993	0.044352
ENSG00000099783	19	rs10415539	8768642	35	C	T	0.088	0.165165	0.0430323	0.000153499	0.0210946
ENSG00000099785	19	rs1133893	8486884	0	A	G	0.302	-0.193011	0.0370976	3.81702e-07	0.000129374
ENSG00000099797	19	rs113417566	14651845	35	T	C	0.32	0.149949	0.0267375	4.93147e-08	2.08621e-05
ENSG00000099812	19	rs34602984	750734	35	A	G	0.139	-0.218955	0.0470326	5.01379e-06	0.00123492
ENSG00000099814	14	rs894038	105351673	0	C	T	0.246	0.137527	0.0326249	3.37495e-05	0.00619516
ENSG00000099817	19	rs3761028	1085966	0	A	G	0.414	0.0899293	0.0232639	0.000138008	0.0193993
ENSG00000099821	19	rs113072433	546820	35	G	A	0.135	0.130326	0.0350328	0.000240907	0.0301105
ENSG00000099849	11	rs112108388	417770	35	T	C	0.078	-0.214548	0.0593578	0.000357161	0.0406073
ENSG00000099864	19	rs34118004	1141714	35	A	G	0.229	-0.203192	0.0568062	0.000409939	0.0451022
ENSG00000099875	19	rs10416531	2057907	35	G	T	0.271	-0.186226	0.0451035	4.82506e-05	0.0083029
ENSG00000099889	22	rs2240717	19969106	0	G	A	0.382	0.33079	0.0460155	6.05161e-12	5.42329e-09
ENSG00000099904	22	rs117888991	20132299	35	C	T	0.059	-0.348852	0.0808919	2.24368e-05	0.00440037
ENSG00000099917	22	rs1058990	20800983	0	A	G	0.264	-0.134827	0.0357912	0.00020165	0.0261636
ENSG00000099940	22	rs150713772	21045147	1	A	G	0.09	-0.309529	0.0420619	2.09849e-12	2.00788e-09
ENSG00000099949	22	rs373432	21404009	35	G	T	0.227	0.152216	0.0371302	5.43941e-05	0.0091729
ENSG00000099956	22	rs12172023	24152671	35	T	C	0.116	-0.188515	0.0457118	4.92213e-05	0.00844464
ENSG00000099960	22	rs450741	21403971	35	C	A	0.063	0.729141	0.127831	2.99147e-08	1.32688e-05
ENSG00000099968	22	rs7289170	17662793	0	G	A	0.366	0.0761779	0.0212237	0.000391809	0.043613
ENSG00000099974	22	rs5751775	24266726	35	T	C	0.441	1.03005	0.0787627	8.75959e-31	6.00328e-27
ENSG00000099977	22	rs17004047	24240919	35	G	A	0.069	-0.417784	0.103765	7.31558e-05	0.0116506
ENSG00000099984	22	rs112029815	24298820	35	T	C	0.076	0.251859	0.0387525	3.72371e-10	2.48131e-07
ENSG00000100023	22	rs11912412	22050234	35	A	G	0.229	-0.148991	0.0378672	0.000105358	0.0156409
ENSG00000100029	22	rs1981590	31038949	35	G	A	0.418	0.127331	0.0297722	2.60938e-05	0.00499489
ENSG00000100031	22	rs2003757	24995663	35	T	C	0.269	2.07151	0.126078	7.3822e-43	3.90289e-38
ENSG00000100034	22	rs240054	22266577	35	A	G	0.139	-0.213048	0.0586573	0.000334697	0.0386753
ENSG00000100036	22	rs13054912	31025798	35	T	C	0.302	-0.532419	0.0837736	8.47852e-10	5.29452e-07
ENSG00000100038	22	rs240054	22266577	35	A	G	0.139	-0.246485	0.0549906	1.08042e-05	0.00236718
ENSG00000100053	22	rs2269672	25597331	0	T	C	0.443	0.255696	0.0413375	2.20483e-09	1.27073e-06
ENSG00000100056	22	rs1936951	19132385	35	A	G	0.071	-0.730259	0.0653567	3.45495e-24	1.41977e-20
ENSG00000100058	22	rs1930961	25875265	35	C	T	0.082	0.436061	0.0869483	9.45786e-07	0.000290161
ENSG00000100075	22	rs1018764	19172006	0	T	C	0.393	0.286885	0.0283578	1.09117e-20	3.0134e-17
ENSG00000100083	22	rs4821667	37830081	35	A	C	0.147	0.159469	0.0429751	0.000249582	0.0309256
ENSG00000100104	22	rs4820682	26884039	0	G	A	0.114	-0.209652	0.0569218	0.000276772	0.0335247
ENSG00000100109	22	rs12628373	26904541	35	A	G	0.137	-0.540584	0.040658	1.47934e-31	1.04982e-27
ENSG00000100121	22	rs4821899	22609303	35	G	A	0.078	0.304642	0.0616463	1.3395e-06	0.000392637
ENSG00000100122	22	rs75866554	27231303	35	T	C	0.065	0.0820123	0.0207519	9.8333e-05	0.0148231
ENSG00000100124	22	rs738304	37902177	35	C	T	0.367	-0.164289	0.0421822	0.000123193	0.0177231
ENSG00000100147	22	rs738140	41884954	35	G	A	0.339	-0.335827	0.0516272	3.60404e-10	2.4063e-07
ENSG00000100150	22	rs16989600	32275942	35	T	C	0.076	0.246676	0.0694456	0.000448793	0.0482884
ENSG00000100181	22	rs5748002	17075476	35	A	G	0.09	0.992526	0.197043	8.51683e-07	0.000264533
ENSG00000100196	22	rs196101	38803256	35	A	G	0.265	-0.255355	0.0684002	0.000229259	0.0289609
ENSG00000100197	22	rs133380	42468910	35	C	T	0.29	1.12862	0.151074	1.03829e-12	1.03789e-09
ENSG00000100206	22	rs35994173	39357581	35	T	C	0.137	-0.158868	0.0414262	0.00015541	0.0212985
ENSG00000100211	22	rs113023	39492763	35	T	C	0.363	-0.143627	0.0363142	9.71424e-05	0.0146956
ENSG00000100216	22	rs12170793	39505654	35	T	C	0.055	-0.268696	0.0681806	0.000102741	0.0153434
ENSG00000100220	22	rs9609527	32795751	0	G	A	0.218	-0.670097	0.0368714	3.48033e-49	6.18244e-44
ENSG00000100225	22	rs67999115	32867876	35	C	T	0.069	0.183832	0.0461187	8.59069e-05	0.0132984
ENSG00000100239	22	rs2070273	50876755	0	T	C	0.1	-0.139494	0.0381978	0.000310982	0.0366469
ENSG00000100243	22	rs2285141	43032870	0	T	G	0.086	-0.278265	0.0562392	1.30141e-06	0.000383266
ENSG00000100266	22	rs5759002	43263432	35	G	A	0.449	0.117214	0.0250113	4.35754e-06	0.00109223
ENSG00000100276	22	rs2301291	29664423	35	A	G	0.345	-0.0967206	0.0247827	0.000119388	0.017314
ENSG00000100285	22	rs113258529	29566253	35	A	G	0.071	0.300534	0.0709453	3.09533e-05	0.00576552
ENSG00000100296	22	rs140108	30130776	35	T	C	0.286	-0.12504	0.0336731	0.000247128	0.0307032
ENSG00000100299	22	rs11912237	51060049	35	A	G	0.08	-1.2168	0.0787924	2.83335e-39	9.11804e-35
ENSG00000100300	22	rs138918	43559451	35	A	G	0.331	-0.21178	0.0317612	1.39474e-10	1.00318e-07
ENSG00000100302	22	rs28494750	35842738	35	A	C	0.198	-0.715574	0.148404	2.34572e-06	0.000640702
ENSG00000100304	22	rs138904	43544282	35	T	C	0.353	0.180127	0.0398607	9.20217e-06	0.00206361
ENSG00000100307	22	rs1569496	39665201	35	G	A	0.484	-0.161388	0.0421697	0.000160185	0.0217901
ENSG00000100312	22	rs28689705	51153840	35	T	G	0.243	-0.0299559	0.0082492	0.000335572	0.0387513
ENSG00000100314	22	rs11549795	30221120	0	T	C	0.061	-0.333259	0.0700807	3.18468e-06	0.000835621
ENSG00000100321	22	rs2069235	39747780	35	A	G	0.322	0.311057	0.0507369	2.98906e-09	1.67173e-06
ENSG00000100324	22	rs139420	39557414	35	T	C	0.165	-0.146109	0.0400957	0.000320246	0.0374736
ENSG00000100330	22	rs2074204	30403996	0	T	C	0.266	0.131259	0.0249622	2.90379e-07	0.000101659
ENSG00000100336	22	rs6000195	36601837	35	A	G	0.378	0.620062	0.103884	7.26623e-09	3.76401e-06
ENSG00000100342	22	rs78469	36659188	35	T	G	0.429	0.456864	0.101633	1.02098e-05	0.00225436
ENSG00000100347	22	rs2294920	44351351	35	C	T	0.086	-0.272915	0.0565371	2.28797e-06	0.000626995
ENSG00000100350	22	rs146532334	36903096	35	T	C	0.065	1.27144	0.119195	1.71164e-22	5.44543e-19
ENSG00000100353	22	rs34567417	37257177	0	A	G	0.082	-0.150846	0.0425542	0.000460835	0.0492278
ENSG00000100360	22	rs9607382	37191418	35	A	G	0.259	0.171604	0.0435226	0.000101956	0.0152459
ENSG00000100364	22	rs5766363	45447595	35	T	C	0.086	-0.227028	0.0584798	0.000129393	0.0184342
ENSG00000100373	22	rs2255432	45680824	35	A	G	0.218	0.854985	0.0979466	2.42593e-16	3.92993e-13
ENSG00000100376	22	rs470062	45767369	0	G	A	0.118	0.90734	0.083309	3.06405e-23	1.046e-19
ENSG00000100380	22	rs2076674	41170063	0	C	T	0.312	-0.15479	0.0232664	1.52256e-10	1.08719e-07
ENSG00000100401	22	rs5758171	41401150	35	A	G	0.439	0.134855	0.0342436	0.000103892	0.0154681
ENSG00000100403	22	rs5996064	42172080	0	T	C	0.127	-0.146031	0.0358044	5.92241e-05	0.00981756
ENSG00000100412	22	rs1799932	41911525	0	C	T	0.489	-0.136197	0.0277746	1.60224e-06	0.000458164
ENSG00000100422	22	rs5769126	47135205	35	C	A	0.49	0.296971	0.045671	3.65532e-10	2.43779e-07
ENSG00000100427	22	rs79250573	50592183	35	A	G	0.096	0.264918	0.0588761	1.00177e-05	0.00221902
ENSG00000100439	14	rs10136787	22664010	35	A	G	0.39	-0.233529	0.0451172	4.35047e-07	0.000145554
ENSG00000100485	14	rs7146920	50546987	35	G	A	0.212	0.113704	0.0301843	0.000201703	0.0261698
ENSG00000100503	14	rs2075643	51383432	0	A	G	0.152	-0.294545	0.0714237	4.92369e-05	0.00844722
ENSG00000100504	14	rs12587819	51365749	35	G	A	0.147	-1.32254	0.144592	1.28951e-17	2.41266e-14
ENSG00000100505	14	rs9323205	51586467	35	G	A	0.222	1.17973	0.154761	3.93539e-13	4.19888e-10
ENSG00000100522	14	rs2273743	53195076	35	G	A	0.427	-0.355955	0.0542161	2.53663e-10	1.74017e-07
ENSG00000100526	14	rs35940040	54510958	35	G	A	0.104	-0.347611	0.0914257	0.000176364	0.0235281
ENSG00000100528	14	rs3742558	55034879	2	C	T	0.219	-0.102404	0.0275557	0.000244421	0.0304581
ENSG00000100554	14	rs57154550	67806010	35	G	A	0.057	0.344324	0.0537872	6.51937e-10	4.16239e-07
ENSG00000100558	14	rs8015950	67885170	35	G	T	0.167	0.618692	0.06077	6.74807e-21	1.89085e-17
ENSG00000100575	14	rs12894622	59213908	35	A	G	0.08	0.297908	0.0777905	0.000158648	0.0216251
ENSG00000100577	14	rs71413458	77760444	35	A	G	0.21	-0.278386	0.0569735	1.73847e-06	0.000492771
ENSG00000100580	14	rs176771	77878891	35	C	T	0.22	0.194295	0.0419965	5.70918e-06	0.00137951
ENSG00000100583	14	rs3783986	77762872	35	T	C	0.347	0.125817	0.0347208	0.000345241	0.0395638
ENSG00000100592	14	rs1959657	59586415	35	T	C	0.2	-0.200138	0.0470483	2.87377e-05	0.0054148
ENSG00000100593	14	rs158116	77616924	35	G	A	0.392	-0.114152	0.0304941	0.000220598	0.0280812
ENSG00000100599	14	rs61975764	93014929	35	A	G	0.465	0.358058	0.0626897	2.87359e-08	1.28097e-05
ENSG00000100600	14	rs4900126	92939076	35	G	A	0.48	-0.22938	0.0630411	0.000326739	0.0380404
ENSG00000100603	14	rs177190	78568524	35	T	C	0.102	0.12904	0.0333683	0.000137195	0.019304
ENSG00000100612	14	rs381839	60611675	0	A	G	0.136	-0.363402	0.0663191	9.55658e-08	3.7804e-05
ENSG00000100647	14	rs117303460	70115053	35	A	G	0.055	0.340589	0.0820514	4.40724e-05	0.00770474
ENSG00000100665	14	rs118178635	94876353	35	T	C	0.059	0.239969	0.0567882	3.23342e-05	0.00597524
ENSG00000100711	14	rs2295140	104216293	0	C	T	0.487	-0.127924	0.0272172	4.09614e-06	0.00103555
ENSG00000100731	14	rs36558	71355165	35	A	G	0.163	-0.19289	0.0450367	2.54293e-05	0.00489255
ENSG00000100767	14	rs2098321	73394122	35	C	T	0.2	-0.285257	0.0804192	0.000456952	0.0489207
ENSG00000100784	14	rs11620623	91555547	35	C	T	0.341	0.199133	0.0457548	1.89561e-05	0.00381686
ENSG00000100804	14	rs11848278	23723794	35	T	C	0.147	-0.158815	0.0427719	0.000247401	0.0307304
ENSG00000100814	14	rs117101308	21045116	35	T	G	0.051	-0.326761	0.0907681	0.000376772	0.042308
ENSG00000100823	14	rs75707775	21141793	35	A	G	0.145	-0.137019	0.038402	0.000423479	0.0462269
ENSG00000100865	14	rs60530409	102813867	35	T	G	0.271	0.154509	0.0343544	1.01096e-05	0.00223579
ENSG00000100883	14	rs17102982	35488309	0	G	A	0.37	0.201032	0.0229987	2.23352e-16	3.63602e-13
ENSG00000100890	14	rs17103226	35822839	35	T	C	0.173	0.0876838	0.0247738	0.000469978	0.0499396
ENSG00000100908	14	rs4575	24615435	0	C	T	0.246	-0.3485	0.0460456	5.57139e-13	5.80755e-10
ENSG00000100916	14	rs1766117	36652653	35	A	G	0.186	0.241404	0.0612432	0.000102421	0.0153061
ENSG00000100949	14	rs73589615	24713179	35	T	C	0.18	-0.209385	0.0475454	1.51848e-05	0.00315574
ENSG00000100985	20	rs141048392	45007790	35	A	G	0.057	0.934462	0.250408	0.000230553	0.0290959
ENSG00000100991	20	rs12479765	33825378	35	A	G	0.196	-0.104809	0.0292859	0.000407117	0.0448482
ENSG00000100994	20	rs2281558	25240189	35	T	G	0.224	-0.501804	0.0559316	4.4483e-17	7.87096e-14
ENSG00000100997	20	rs12481409	25436466	0	T	C	0.125	0.169641	0.0437427	0.000131434	0.0186543
ENSG00000101000	20	rs11167260	33775200	35	A	G	0.122	-0.458888	0.0951517	2.33609e-06	0.000638343
ENSG00000101003	20	rs8123716	25062715	0	A	C	0.134	0.355339	0.0646509	8.77678e-08	3.50222e-05
ENSG00000101004	20	rs12481409	25436466	0	T	C	0.125	0.539427	0.0728841	1.60933e-12	1.56705e-09
ENSG00000101019	20	rs878639	33894463	0	G	A	0.43	-0.299446	0.0336929	8.03732e-17	1.36946e-13
ENSG00000101049	20	rs2070235	42331457	0	G	A	0.07	-0.344384	0.0883907	0.000122508	0.0176531
ENSG00000101057	20	rs1124805	42122155	35	C	T	0.492	-0.207546	0.057986	0.000406491	0.0448176
ENSG00000101076	20	rs6017342	43065028	35	A	C	0.455	-0.202035	0.0349426	1.98186e-08	9.1547e-06
ENSG00000101098	20	rs2072728	43547537	0	G	A	0.357	0.176943	0.043601	6.43084e-05	0.0104716
ENSG00000101109	20	rs6031901	43609216	35	G	A	0.492	-0.112251	0.0263892	2.876e-05	0.00541858
ENSG00000101152	20	rs3746348	62187187	0	C	T	0.412	0.113092	0.0283674	8.56962e-05	0.0132694
ENSG00000101158	20	rs17851253	57564695	0	T	C	0.105	-0.330108	0.0410849	2.69001e-14	3.33584e-11
ENSG00000101160	20	rs1559973	57546046	35	T	G	0.363	0.191583	0.0383877	1.06248e-06	0.000321282
ENSG00000101161	20	rs113085515	62604493	35	A	G	0.102	-0.133848	0.0376907	0.000450199	0.0484141
ENSG00000101181	20	rs11696152	60777929	35	T	C	0.257	0.262554	0.0416224	1.10924e-09	6.7863e-07
ENSG00000101188	20	rs6090162	61548621	35	T	G	0.114	0.300301	0.0744613	7.12035e-05	0.0113958
ENSG00000101191	20	rs6062637	61412761	35	A	C	0.241	0.10133	0.0269525	0.000207468	0.0267575
ENSG00000101193	20	rs6090283	61818750	35	T	C	0.204	-0.125387	0.0321835	0.00012258	0.0176609
ENSG00000101194	20	rs11086147	61586179	35	G	T	0.406	0.539301	0.084036	5.9528e-10	3.8303e-07
ENSG00000101197	20	rs77915589	61790119	35	G	A	0.086	0.0646386	0.0145652	1.31106e-05	0.00279593
ENSG00000101198	20	rs6011530	61641848	35	A	G	0.108	0.0504404	0.0141379	0.00042393	0.046267
ENSG00000101200	20	rs140152555	3013140	35	A	G	0.057	0.0630435	0.0169138	0.000234424	0.0294664
ENSG00000101204	20	rs41308088	62293118	35	T	C	0.061	0.0798313	0.0197984	7.14255e-05	0.0114275
ENSG00000101213	20	rs11697497	62388378	35	A	G	0.106	0.216631	0.0567744	0.000167424	0.0225678
ENSG00000101246	20	rs2750395	62126745	35	A	G	0.3	0.16345	0.042522	0.000150143	0.0207273
ENSG00000101255	20	rs205888	545273	35	G	A	0.249	0.407367	0.114746	0.000451929	0.0485446
ENSG00000101276	20	rs113363977	798040	35	A	G	0.057	0.645949	0.168016	0.000149743	0.0206787
ENSG00000101278	20	rs571224	922670	35	A	G	0.259	0.0452123	0.0124032	0.000318788	0.0373554
ENSG00000101292	20	rs1040757	5154905	35	A	G	0.324	0.0187892	0.00521858	0.00037609	0.0422466
ENSG00000101307	20	rs2253427	1552430	0	T	C	0.198	0.520066	0.0772352	9.4741e-11	6.9797e-08
ENSG00000101311	20	rs56187414	6530168	35	C	A	0.157	0.273097	0.0769628	0.000454784	0.0487532
ENSG00000101337	20	rs6089193	30729488	0	T	C	0.455	-0.0940082	0.0214474	1.65983e-05	0.00340489
ENSG00000101342	20	rs79688337	35488246	35	A	C	0.096	-0.339033	0.0951311	0.000429969	0.0467636
ENSG00000101353	20	rs1001352	35872647	35	C	T	0.231	0.198615	0.0534331	0.000243689	0.0303818
ENSG00000101361	20	rs2422824	2647370	35	C	T	0.416	0.168199	0.0376907	1.17744e-05	0.00255151
ENSG00000101363	20	rs1806940	35945174	35	G	T	0.29	-0.174734	0.0289569	5.08432e-09	2.71159e-06
ENSG00000101400	20	rs291694	32000351	0	A	G	0.252	0.23053	0.059739	0.000141627	0.0197985
ENSG00000101405	20	rs117154632	2768651	35	G	A	0.057	0.268336	0.050881	2.68954e-07	9.47368e-05
ENSG00000101407	20	rs6096912	36552902	35	A	G	0.198	0.152529	0.042374	0.00037727	0.0423532
ENSG00000101421	20	rs6059518	32469951	35	T	C	0.182	-0.114197	0.0311571	0.000295982	0.0352834
ENSG00000101425	20	rs6064336	36921399	35	C	T	0.327	0.0807958	0.0170704	3.52588e-06	0.000911028
ENSG00000101443	20	rs17431461	44127443	35	C	T	0.476	-0.631269	0.105127	5.97378e-09	3.15092e-06
ENSG00000101457	20	rs6032545	44422705	0	G	T	0.286	-0.21588	0.0343003	1.20161e-09	7.28339e-07
ENSG00000101460	20	rs3736762	33037336	0	C	T	0.482	-0.185579	0.035453	3.26592e-07	0.000112748
ENSG00000101470	20	rs11699345	44389867	35	C	T	0.416	0.222974	0.0623621	0.000412134	0.0452754
ENSG00000101474	20	rs56312312	24959386	1	A	C	0.12	0.368835	0.0514244	6.6915e-12	5.96712e-09
ENSG00000101544	18	rs112674070	77741409	35	T	C	0.371	-0.119506	0.0337359	0.000464855	0.0495501
ENSG00000101558	18	rs11081509	9874410	35	C	A	0.153	-0.23719	0.0360503	2.33913e-10	1.61483e-07
ENSG00000101574	18	rs2677878	2555922	35	G	A	0.398	0.17828	0.0450247	9.54304e-05	0.0144915
ENSG00000101608	18	rs1372996	3278475	35	A	G	0.308	-0.0952904	0.0224268	2.93365e-05	0.00551096
ENSG00000101624	18	rs12968369	12469049	35	T	C	0.39	0.327055	0.0560683	1.50872e-08	7.15497e-06
ENSG00000101638	18	rs16939989	44294397	35	C	T	0.08	0.109612	0.0293261	0.000225421	0.0285802
ENSG00000101639	18	rs474337	13095609	0	T	C	0.411	0.263186	0.0331393	4.96661e-14	5.97741e-11
ENSG00000101654	18	rs45596939	13763114	0	C	T	0.077	0.387017	0.0596895	4.0679e-10	2.69028e-07
ENSG00000101680	18	rs12454596	6953989	35	C	T	0.398	0.58006	0.0991205	1.36362e-08	6.5185e-06
ENSG00000101695	18	rs80122877	29143378	35	A	G	0.051	-0.584191	0.160939	0.000337414	0.0389157
ENSG00000101751	18	rs34163044	51851616	35	A	C	0.433	-0.237306	0.0469029	7.64918e-07	0.000240689
ENSG00000101782	18	rs303752	21074255	35	A	G	0.496	-0.11015	0.0273838	7.42732e-05	0.011793
ENSG00000102466	13	rs1927375	103137564	35	T	C	0.28	0.0715297	0.0193111	0.000255913	0.031556
ENSG00000102547	13	rs7996852	50054346	0	G	T	0.277	0.290198	0.05142	4.10105e-08	1.76248e-05
ENSG00000102572	13	rs72651858	99638756	35	G	T	0.104	-0.17829	0.043318	5.08873e-05	0.00868507
ENSG00000102575	19	rs33949590	11890921	0	T	C	0.111	0.333613	0.0888646	0.000211777	0.027182
ENSG00000102699	13	rs1050107	25033227	0	G	A	0.098	-0.369318	0.0460387	2.92886e-14	3.61356e-11
ENSG00000102753	13	rs61959911	50214314	35	G	T	0.102	-0.178655	0.0458299	0.000121522	0.0175509
ENSG00000102763	13	rs11842643	42406884	35	A	G	0.059	-0.535952	0.0755949	1.11122e-11	9.59489e-09
ENSG00000102780	13	rs6561033	42640341	35	G	A	0.239	0.181663	0.0495876	0.000297875	0.0354477
ENSG00000102781	13	rs7333375	30598063	35	G	A	0.482	0.205643	0.0550457	0.000227	0.0287304
ENSG00000102796	13	rs149474573	52284165	35	C	A	0.059	0.381417	0.106039	0.000380972	0.0426773
ENSG00000102837	13	rs894840	53973955	35	G	A	0.078	-1.04305	0.285432	0.000308232	0.0364047
ENSG00000102854	16	rs17850290	737269	0	T	C	0.139	0.878014	0.238927	0.000285542	0.034332
ENSG00000102882	16	rs1557672	30510571	0	T	C	0.338	0.11122	0.0301898	0.000275868	0.0334382
ENSG00000102886	16	rs61764618	30124847	0	T	C	0.057	-0.557974	0.115727	2.34936e-06	0.000641623
ENSG00000102897	16	rs56017589	21074615	35	T	G	0.286	0.160181	0.0406916	0.000104568	0.0155435
ENSG00000102910	16	rs16945974	48256602	0	C	T	0.123	0.161111	0.0311883	4.57479e-07	0.000152225
ENSG00000102934	16	rs11643781	57307573	35	T	C	0.422	-0.623163	0.0887845	1.71295e-11	1.43584e-08
ENSG00000102935	16	rs4785312	49529023	35	A	G	0.073	0.483268	0.117538	5.17788e-05	0.00881135
ENSG00000102962	16	rs3785328	57677789	35	G	A	0.069	0.667158	0.182483	0.000306275	0.0362203
ENSG00000102978	16	rs11864646	57375267	35	C	T	0.057	-0.243915	0.0591605	4.94339e-05	0.00847719
ENSG00000102996	16	rs1035549	58209745	35	T	C	0.22	0.147986	0.0363853	6.20199e-05	0.0101756
ENSG00000103018	16	rs8048626	69512233	35	T	C	0.11	-0.22485	0.0519228	2.07947e-05	0.00412506
ENSG00000103024	16	rs7185825	2064674	35	A	C	0.165	-0.192868	0.0501091	0.000147221	0.020393
ENSG00000103037	16	rs75119936	58157862	35	C	A	0.216	-0.217508	0.057767	0.000203027	0.0263135
ENSG00000103044	16	rs1125672	69043464	35	T	C	0.065	1.43339	0.29219	1.58718e-06	0.000454427
ENSG00000103051	16	rs11075753	70088797	35	T	C	0.249	0.125945	0.0297842	3.1945e-05	0.00591551
ENSG00000103056	16	rs1868158	68398924	0	C	T	0.402	-0.207027	0.0505349	5.50194e-05	0.00925468
ENSG00000103061	16	rs150733228	68069970	35	A	G	0.078	-0.246794	0.0659495	0.000221646	0.0281967
ENSG00000103126	16	rs12719804	392275	35	A	G	0.149	-0.199861	0.0487891	5.50811e-05	0.00926217
ENSG00000103148	16	rs2032509	156493	35	A	G	0.343	-0.361429	0.0419225	5.10985e-16	8.01553e-13
ENSG00000103152	16	rs2858045	131565	35	C	A	0.129	-0.347216	0.0573002	4.42593e-09	2.38804e-06
ENSG00000103168	16	rs12929625	84646901	35	T	C	0.082	0.259236	0.0691024	0.000213957	0.0274106
ENSG00000103174	16	rs2089405	5013820	35	A	G	0.48	-0.199989	0.0391949	6.2211e-07	0.000200109
ENSG00000103184	16	rs59944838	5534782	35	T	G	0.194	0.22662	0.0620037	0.000307489	0.0363312
ENSG00000103187	16	rs3794684	85121003	35	A	G	0.406	0.237113	0.0584709	6.5097e-05	0.0105814
ENSG00000103194	16	rs11149678	84759873	35	C	T	0.457	-0.229194	0.0285533	2.83365e-14	3.50652e-11
ENSG00000103196	16	rs1532302	84846415	35	T	C	0.153	0.467355	0.101361	6.1238e-06	0.0014627
ENSG00000103202	16	rs448063	450165	0	C	T	0.45	0.441771	0.0547292	2.10277e-14	2.62831e-11
ENSG00000103222	16	rs2062541	16127235	35	G	A	0.396	0.367675	0.0699369	2.91925e-07	0.000102155
ENSG00000103226	16	rs7184653	16294465	35	T	C	0.233	-1.12214	0.111578	1.70187e-20	4.63965e-17
ENSG00000103227	16	rs111980103	1020874	0	T	C	0.104	0.838864	0.0739123	8.76563e-25	3.7579e-21
ENSG00000103241	16	rs4843958	86487142	35	G	A	0.308	-0.202427	0.0556598	0.00032883	0.0382153
ENSG00000103248	16	rs4843390	86568824	35	A	G	0.118	-0.284922	0.051351	6.71332e-08	2.75012e-05
ENSG00000103269	16	rs7202647	985891	35	T	C	0.253	0.220835	0.055336	8.43021e-05	0.0130869
ENSG00000103275	16	rs2268049	1371154	35	T	C	0.222	-0.115896	0.0243094	3.01167e-06	0.000795683
ENSG00000103316	16	rs8057454	21264441	35	T	G	0.349	0.43066	0.0807445	1.99705e-07	7.3212e-05
ENSG00000103335	16	rs2926775	88858246	35	T	C	0.335	-0.333976	0.0820953	6.17834e-05	0.0101461
ENSG00000103342	16	rs12599288	11822066	35	C	T	0.286	0.119331	0.0318015	0.000213224	0.0273324
ENSG00000103351	16	rs62037803	3677348	35	T	C	0.114	0.429895	0.08618	1.07458e-06	0.000324239
ENSG00000103356	16	rs250550	23473175	35	C	T	0.153	-0.277509	0.0591673	4.28368e-06	0.00107606
ENSG00000103375	16	rs75622045	25451190	35	A	G	0.055	-1.29946	0.357308	0.0003289	0.0382226
ENSG00000103404	16	rs4967945	23082972	35	G	A	0.069	-0.297264	0.0811176	0.000296626	0.0353417
ENSG00000103415	16	rs142419321	4770804	35	A	G	0.169	-0.119722	0.0332834	0.000380791	0.0426605
ENSG00000103423	16	rs2159296	4123323	35	A	G	0.22	-0.142725	0.0363456	0.000108598	0.0160307
ENSG00000103479	16	rs10748	53504721	0	C	T	0.443	0.189833	0.0301621	1.20209e-09	7.28595e-07
ENSG00000103485	16	rs12447415	29682945	35	A	G	0.353	0.391931	0.104018	0.00020099	0.0261059
ENSG00000103502	16	rs11648675	29780731	35	C	T	0.384	-0.127535	0.0339066	0.000206074	0.0266165
ENSG00000103510	16	rs889555	31122571	0	T	C	0.305	0.148427	0.0299657	1.26904e-06	0.000375707
ENSG00000103512	16	rs7179	14989844	35	G	A	0.178	0.259476	0.0552664	4.19217e-06	0.00105653
ENSG00000103534	16	rs1023444	19413891	35	A	G	0.312	0.33302	0.0501176	1.59732e-10	1.13644e-07
ENSG00000103546	16	rs17859829	55512944	35	T	G	0.084	0.0633867	0.0157724	7.53621e-05	0.0119331
ENSG00000103549	16	rs17850402	30566747	0	A	G	0.123	-0.139803	0.031814	1.58191e-05	0.00326874
ENSG00000103591	15	rs11856909	67378033	35	A	G	0.402	0.0891615	0.024931	0.000410837	0.0451823
ENSG00000103642	15	rs6494394	63440938	35	A	G	0.302	-0.183469	0.0379115	2.16223e-06	0.000595429
ENSG00000103647	15	rs1562159	68853432	35	G	A	0.463	0.197813	0.0545568	0.000342547	0.0393393
ENSG00000103671	15	rs2899700	64937848	35	A	G	0.063	0.249801	0.0642702	0.000127107	0.0181716
ENSG00000103723	15	rs28737193	83370070	35	T	C	0.253	0.215751	0.0434538	1.19997e-06	0.000357659
ENSG00000103740	15	rs55807450	78121260	35	A	G	0.11	0.260756	0.0610913	2.70479e-05	0.00514706
ENSG00000103742	15	rs75833994	65356786	35	C	T	0.065	0.378827	0.09999	0.000185699	0.0245178
ENSG00000103769	15	rs117343895	66496797	35	A	G	0.08	0.15165	0.040446	0.000215607	0.0275749
ENSG00000103811	15	rs3759858	79257278	35	A	G	0.139	-0.908408	0.120039	5.60558e-13	5.84073e-10
ENSG00000103855	15	rs57909886	73973662	35	C	T	0.453	-0.210418	0.0495193	2.93039e-05	0.00550538
ENSG00000103932	15	rs2297380	41819322	0	T	C	0.441	0.196001	0.0336546	1.58515e-08	7.48692e-06
ENSG00000103995	15	rs7176696	49073903	35	G	A	0.182	-0.277171	0.0608719	7.90579e-06	0.00181378
ENSG00000104059	15	rs62006549	29462379	35	T	C	0.173	-0.480171	0.130742	0.000287847	0.0345414
ENSG00000104067	15	rs1357386	30220424	35	C	T	0.251	-0.165837	0.036818	9.81514e-06	0.00217945
ENSG00000104081	15	rs937215	40330693	35	C	T	0.063	-0.601775	0.154479	0.000122825	0.0176914
ENSG00000104093	15	rs544023	52007522	35	A	G	0.461	0.170196	0.0390637	1.85789e-05	0.00375111
ENSG00000104213	8	rs2904658	17012250	35	T	C	0.196	0.174439	0.0418598	4.12106e-05	0.00729161
ENSG00000104219	8	rs2517063	17013640	35	C	A	0.498	-0.802631	0.0687382	6.71269e-26	3.10499e-22
ENSG00000104221	8	rs7341564	37730456	0	T	G	0.343	-0.160105	0.043692	0.000296859	0.0353599
ENSG00000104228	8	rs2322603	27163123	35	C	T	0.49	-0.167802	0.0371521	9.29561e-06	0.00208211
ENSG00000104231	8	rs62514764	82432036	35	T	G	0.059	-0.25993	0.072554	0.000401574	0.0444061
ENSG00000104237	8	rs270801	55824213	35	G	A	0.104	0.0316764	0.00811769	0.00011967	0.0173458
ENSG00000104290	8	rs76740710	28354854	35	C	T	0.088	0.405468	0.110403	0.000287879	0.0345447
ENSG00000104320	8	rs11784904	90969535	35	A	C	0.29	-0.125338	0.0308352	6.26372e-05	0.0102504
ENSG00000104321	8	rs2587573	72995740	35	T	C	0.092	-0.829853	0.140589	1.03901e-08	5.09207e-06
ENSG00000104324	8	rs1347604	97620385	35	T	C	0.18	-0.329335	0.0789874	4.0831e-05	0.00723729
ENSG00000104327	8	rs11777851	91223560	35	C	T	0.076	0.256615	0.0631343	6.26821e-05	0.0102562
ENSG00000104341	8	rs1136594	98863876	35	G	A	0.398	0.31012	0.0724522	2.57119e-05	0.00493572
ENSG00000104361	8	rs7461545	99305363	35	A	G	0.08	-0.522627	0.080128	3.25618e-10	2.19654e-07
ENSG00000104369	8	rs2977046	75179637	35	T	G	0.265	0.302401	0.0593742	6.50672e-07	0.000208386
ENSG00000104388	8	rs6995515	61511366	35	C	A	0.431	0.211104	0.0204638	2.44816e-21	7.14057e-18
ENSG00000104442	8	rs72650556	66960948	35	C	A	0.241	0.145857	0.0371641	0.000109547	0.0161431
ENSG00000104497	8	rs1376841	82785286	35	G	A	0.359	0.461425	0.0543643	1.27895e-15	1.92354e-12
ENSG00000104499	8	rs72701743	144427575	35	A	G	0.059	0.0564201	0.0125613	1.03751e-05	0.00228679
ENSG00000104518	8	rs1545536	144643169	0	T	C	0.209	0.370044	0.0348649	2.56803e-22	8.07749e-19
ENSG00000104537	8	rs1367828	124712648	35	A	G	0.357	-0.571677	0.0926829	2.43002e-09	1.38789e-06
ENSG00000104549	8	rs7845165	126287888	35	G	A	0.194	-0.594785	0.15496	0.000153419	0.021086
ENSG00000104611	8	rs1193304	19164530	35	G	A	0.312	-0.313723	0.0585401	1.7577e-07	6.53319e-05
ENSG00000104635	8	rs150713790	22367437	35	A	G	0.071	-0.216874	0.0563191	0.000146173	0.020272
ENSG00000104643	8	rs56222425	11211867	35	G	T	0.11	0.246542	0.0640485	0.000147026	0.0203724
ENSG00000104660	8	rs9130	29920825	35	T	C	0.051	-0.313004	0.0779323	7.61153e-05	0.0120409
ENSG00000104679	8	rs10091786	23139436	35	C	T	0.31	-0.137832	0.0336301	5.46228e-05	0.00920419
ENSG00000104689	8	rs111921707	23098409	35	T	G	0.257	0.382244	0.0619523	2.40489e-09	1.37433e-06
ENSG00000104695	8	rs2915611	30276953	35	C	T	0.412	0.097886	0.0260264	0.000206333	0.0266429
ENSG00000104714	8	rs11137025	635274	35	G	A	0.306	-0.191962	0.0414597	5.61694e-06	0.00136306
ENSG00000104722	8	rs11135857	25092817	35	T	C	0.12	0.162119	0.037829	2.51497e-05	0.0048458
ENSG00000104723	8	rs6999669	15391156	35	A	C	0.394	0.316928	0.0885932	0.000409325	0.045047
ENSG00000104728	8	rs11995882	1861971	35	G	A	0.1	-0.318978	0.088691	0.00038157	0.0427354
ENSG00000104731	16	rs2290019	87741662	0	A	C	0.234	-0.274237	0.0609191	9.92704e-06	0.00220112
ENSG00000104763	8	rs373258	17912995	35	G	A	0.057	-0.258108	0.0554264	4.98242e-06	0.0012283
ENSG00000104774	19	rs35623356	12735329	35	G	A	0.278	-0.183459	0.0393526	4.86829e-06	0.00120433
ENSG00000104805	19	rs7260579	49400634	0	T	C	0.113	-0.433492	0.0441963	1.07241e-19	2.7625e-16
ENSG00000104808	19	rs2232003	49621964	0	T	C	0.191	-0.242467	0.0646301	0.000213846	0.0274004
ENSG00000104823	19	rs4802887	39296319	35	T	G	0.494	0.17479	0.0392598	1.23229e-05	0.00265136
ENSG00000104824	19	rs11544093	39416887	0	T	C	0.18	-0.112149	0.03108	0.000365255	0.041316
ENSG00000104825	19	rs3136642	39398416	35	G	A	0.349	0.113569	0.0255469	1.26831e-05	0.00271815
ENSG00000104863	19	rs4802556	49613813	35	C	T	0.359	0.255594	0.0489233	3.43243e-07	0.000117859
ENSG00000104870	19	rs111981233	50016479	35	G	T	0.102	-0.42696	0.0672968	9.02544e-10	5.61049e-07
ENSG00000104880	19	rs2287915	7524855	0	T	C	0.243	-0.167404	0.0459089	0.000317372	0.0372217
ENSG00000104881	19	rs4803791	45523583	35	A	G	0.19	0.239034	0.0653902	0.000306851	0.0362699
ENSG00000104883	19	rs2303146	7547074	0	C	A	0.293	-0.209285	0.0509527	5.26657e-05	0.00892947
ENSG00000104884	19	rs1793978	45837269	35	C	T	0.435	-0.19534	0.038518	7.22476e-07	0.000229057
ENSG00000104894	19	rs10414921	49823047	35	T	C	0.229	-0.333159	0.0871597	0.000163131	0.0221048
ENSG00000104899	19	rs2240653	2115036	35	T	C	0.1	-0.15939	0.0444643	0.000398505	0.0441466
ENSG00000104903	19	rs1549184	13681924	35	C	A	0.347	-0.156727	0.0442173	0.000461351	0.0492647
ENSG00000104918	19	rs34970001	7550844	0	A	G	0.271	0.0256187	0.00702798	0.000318763	0.0373554
ENSG00000104938	19	rs118119118	7595827	35	A	G	0.073	0.187233	0.0456743	5.44424e-05	0.00917895
ENSG00000104953	19	rs4613189	2997153	35	A	C	0.265	0.163599	0.0355855	6.50232e-06	0.00154115
ENSG00000104964	19	rs11539938	3062857	0	C	T	0.471	-0.443588	0.0354241	7.89687e-29	4.78117e-25
ENSG00000104973	19	rs1674134	50322111	35	T	C	0.414	0.200355	0.0283492	1.27415e-11	1.08864e-08
ENSG00000104983	19	rs2163866	46501127	35	T	C	0.469	-0.183687	0.0381625	2.43986e-06	0.000663064
ENSG00000104998	19	rs10417089	13697720	35	C	T	0.227	-0.212093	0.0595654	0.000434986	0.0471993
ENSG00000105058	19	rs2290657	16318781	0	T	C	0.096	-0.190712	0.0375788	7.10146e-07	0.000225681
ENSG00000105063	19	rs3745920	55756980	0	G	A	0.33	-0.131429	0.0332667	9.88295e-05	0.014872
ENSG00000105072	19	rs12982931	16600823	35	T	C	0.153	-0.284329	0.060071	3.52367e-06	0.000910483
ENSG00000105088	19	rs45553035	10112387	0	C	T	0.096	-0.382917	0.0985624	0.000127957	0.0182669
ENSG00000105122	19	rs12609718	15672119	35	G	A	0.149	0.304523	0.0740741	5.18938e-05	0.0088273
ENSG00000105185	19	rs10402931	33072069	35	G	A	0.335	-0.327866	0.0428698	3.35189e-13	3.61338e-10
ENSG00000105186	19	rs259247	33147657	35	T	C	0.357	0.200518	0.0298531	1.04562e-10	7.67602e-08
ENSG00000105193	19	rs17626	39926521	0	A	G	0.336	0.569539	0.0334151	4.33942e-45	3.83128e-40
ENSG00000105205	19	rs73035668	40193268	35	A	G	0.106	0.236822	0.0466574	7.07486e-07	0.00022503
ENSG00000105251	19	rs11085067	4254308	0	C	T	0.223	0.38426	0.0515131	1.11418e-12	1.10978e-09
ENSG00000105254	19	rs6510521	36615683	35	T	G	0.449	0.144291	0.0308454	4.53016e-06	0.00113018
ENSG00000105281	19	rs1060043	47278938	0	A	G	0.15	-0.538211	0.0888656	4.50273e-09	2.42765e-06
ENSG00000105287	19	rs10405893	47113138	35	A	G	0.122	0.182321	0.0453069	7.37809e-05	0.0117274
ENSG00000105289	19	rs4807502	3703128	35	C	T	0.298	0.127057	0.0343825	0.000264364	0.0323587
ENSG00000105323	19	rs144135542	41346120	35	T	C	0.173	-0.0956201	0.0247032	0.000135271	0.0191025
ENSG00000105325	19	rs72990560	3773600	35	T	C	0.151	-0.141671	0.0365891	0.000134651	0.0190352
ENSG00000105327	19	rs10414428	47740491	35	A	G	0.457	0.36858	0.0692549	2.11545e-07	7.60453e-05
ENSG00000105329	19	rs2304232	41762525	0	G	A	0.157	-0.216156	0.0599568	0.00036959	0.0416854
ENSG00000105339	8	rs307739	142192569	35	A	G	0.488	0.317268	0.0582847	1.1488e-07	4.46109e-05
ENSG00000105341	19	rs1042389	41524153	35	C	T	0.218	-0.13356	0.0335608	8.8133e-05	0.0135801
ENSG00000105376	19	rs17852402	10404519	0	A	G	0.13	0.207508	0.0547241	0.000183413	0.0242648
ENSG00000105379	19	rs17729239	51899747	35	G	A	0.082	-0.300013	0.0754053	8.84712e-05	0.0136228
ENSG00000105393	19	rs12982058	17409380	35	C	T	0.488	0.183593	0.0399407	6.52326e-06	0.00154555
ENSG00000105397	19	rs280520	10473138	0	G	A	0.248	-0.112017	0.0268905	4.14724e-05	0.00732985
ENSG00000105401	19	rs3093035	10382973	35	A	G	0.067	0.208093	0.0426174	1.76637e-06	0.000499931
ENSG00000105402	19	rs2972515	48464978	35	A	G	0.371	0.0877927	0.0239247	0.000291224	0.0348525
ENSG00000105404	19	rs10419731	42438917	35	A	G	0.361	0.150886	0.0323774	4.90529e-06	0.00121263
ENSG00000105426	19	rs4807753	5399090	35	C	T	0.153	-0.273969	0.0738399	0.000249976	0.0309683
ENSG00000105467	19	rs3859437	49096292	35	G	A	0.263	-0.0740554	0.0193671	0.000162263	0.022008
ENSG00000105483	19	rs148345757	49053422	35	T	C	0.057	0.344205	0.0870963	9.83467e-05	0.0148249
ENSG00000105486	19	rs2007182	48686072	0	A	G	0.073	0.326828	0.0782664	3.97703e-05	0.00709202
ENSG00000105492	19	rs9304711	51919949	0	A	G	0.277	0.164129	0.0412723	8.91562e-05	0.0137057
ENSG00000105499	19	rs3729512	48622375	0	T	C	0.114	0.695856	0.12027	1.94167e-08	8.99186e-06
ENSG00000105501	19	rs1160392	52007787	35	A	G	0.386	0.155509	0.0435314	0.000416878	0.0456585
ENSG00000105509	19	rs59112680	52247134	35	T	C	0.065	0.249211	0.0478452	3.70769e-07	0.000126069
ENSG00000105514	19	rs34764693	11465533	0	T	C	0.054	0.47843	0.114526	3.95006e-05	0.00705215
ENSG00000105519	19	rs6510862	5904069	0	G	A	0.305	-0.234531	0.0457709	5.60408e-07	0.000182273
ENSG00000105520	19	rs645170	11584725	35	G	T	0.108	0.267358	0.068405	0.000116747	0.0169972
ENSG00000105549	19	rs62132576	547054	35	A	G	0.051	0.0467246	0.0124145	0.000204229	0.0264363
ENSG00000105559	19	rs55670257	49382654	35	A	G	0.224	0.446306	0.0761298	1.29e-08	6.1948e-06
ENSG00000105583	19	rs8100505	12857836	35	G	A	0.363	0.183124	0.0370672	1.34865e-06	0.000394987
ENSG00000105605	19	rs62144095	54207016	35	A	G	0.073	0.0610062	0.0159247	0.000157862	0.02155
ENSG00000105607	19	rs2965216	13071082	35	G	A	0.48	0.209336	0.0381908	9.47261e-08	3.74912e-05
ENSG00000105609	19	rs73058127	54931871	35	A	C	0.184	-0.311902	0.0739662	3.35514e-05	0.00616532
ENSG00000105612	19	rs2072597	12996740	0	G	A	0.318	0.681481	0.0511323	1.13955e-31	8.17832e-28
ENSG00000105617	19	rs417523	54755994	0	G	A	0.259	-0.173104	0.0459029	0.00019858	0.0258661
ENSG00000105650	19	rs57884093	18359037	0	A	G	0.284	-1.61356	0.0764211	1.0438e-59	1.28764e-53
ENSG00000105662	19	rs150675940	18812472	35	G	A	0.094	0.275996	0.0645195	2.59976e-05	0.00498238
ENSG00000105671	19	rs1127821	19011244	0	C	T	0.443	-0.118857	0.0297168	8.13787e-05	0.0127236
ENSG00000105672	19	rs17638474	36061852	35	G	A	0.059	-0.352376	0.0917424	0.000151872	0.0209177
ENSG00000105679	19	rs12610011	36309321	35	C	A	0.149	0.0363042	0.00944142	0.00014938	0.0206351
ENSG00000105695	19	rs10411704	35800662	35	G	T	0.186	0.0928276	0.0162703	2.96994e-08	1.31805e-05
ENSG00000105699	19	rs4806121	35736530	35	A	G	0.139	0.180109	0.0386735	4.97388e-06	0.00122669
ENSG00000105700	19	rs66935355	18911381	35	T	C	0.171	0.125635	0.0333363	0.000200377	0.0260412
ENSG00000105708	19	rs76298606	20290247	35	T	C	0.055	-0.401345	0.110347	0.000328498	0.0381894
ENSG00000105711	19	rs62124204	35309025	35	G	A	0.078	0.285774	0.0796621	0.000394644	0.0438338
ENSG00000105732	19	rs10414815	42586245	35	T	C	0.088	0.253117	0.0611859	4.66934e-05	0.0080832
ENSG00000105738	19	rs112510641	38254598	35	A	G	0.392	0.139788	0.0310454	9.88193e-06	0.00219214
ENSG00000105778	7	rs57991351	32583565	35	A	G	0.073	0.174479	0.0355639	1.58425e-06	0.000453774
ENSG00000105792	7	rs10240262	89760993	35	G	T	0.186	-0.289696	0.0727029	8.6392e-05	0.0133602
ENSG00000105793	7	rs3761805	89906609	0	T	C	0.179	-0.202884	0.0440021	6.12362e-06	0.0014627
ENSG00000105829	7	rs10953108	93682253	35	A	G	0.116	0.224167	0.0623669	0.000384633	0.043003
ENSG00000105852	7	rs43037	95067006	35	C	T	0.461	-0.435372	0.0641749	7.01919e-11	5.29693e-08
ENSG00000105854	7	rs43039	95070487	35	G	A	0.396	-0.551633	0.0429442	5.79545e-30	3.70005e-26
ENSG00000105875	7	rs111455006	134864681	35	T	C	0.112	0.247044	0.0671203	0.000279415	0.0337754
ENSG00000105879	7	rs2072063	107330434	35	T	C	0.071	-0.263718	0.0611172	2.22103e-05	0.00436262
ENSG00000105880	7	rs35031640	96403274	35	A	G	0.053	0.0416236	0.0103315	7.24104e-05	0.011557
ENSG00000105887	7	rs62489107	135606602	35	G	A	0.141	0.145627	0.0334411	1.8751e-05	0.00377939
ENSG00000105968	7	rs73102131	44925500	35	T	G	0.433	0.0889426	0.0207775	2.56696e-05	0.00492929
ENSG00000105971	7	rs2237711	116337997	35	A	C	0.069	0.461421	0.116019	8.90209e-05	0.013691
ENSG00000105982	7	rs60703346	156735228	35	T	C	0.184	-0.239354	0.0614408	0.00012274	0.0176811
ENSG00000105989	7	rs6946781	116907743	35	A	G	0.169	0.182462	0.0502124	0.00033257	0.0384928
ENSG00000106003	7	rs12700028	2566028	0	A	G	0.052	0.623438	0.159713	0.000119049	0.0172739
ENSG00000106006	7	rs4722665	27197319	35	G	A	0.292	0.272825	0.0663011	5.10772e-05	0.00871306
ENSG00000106009	7	rs893240	2565283	0	T	C	0.066	-0.243946	0.0579481	3.45573e-05	0.00632136
ENSG00000106012	7	rs61753096	2629729	0	A	G	0.07	0.337875	0.0626992	1.51398e-07	5.72149e-05
ENSG00000106031	7	rs10486494	27260775	35	C	T	0.127	1.01711	0.286415	0.00045027	0.0484209
ENSG00000106034	7	rs2525741	120631846	35	C	A	0.222	0.297363	0.0752672	9.88293e-05	0.014872
ENSG00000106049	7	rs12540821	27730193	35	T	C	0.288	-0.175319	0.0356869	1.53586e-06	0.000441731
ENSG00000106069	7	rs62459637	29420051	35	C	T	0.398	0.205203	0.0533406	0.000148321	0.020519
ENSG00000106070	7	rs3735273	50596864	0	T	C	0.243	0.197436	0.0541388	0.000316877	0.037179
ENSG00000106077	7	rs10232827	73155017	35	A	G	0.259	0.206228	0.0426528	2.20642e-06	0.000606599
ENSG00000106080	7	rs1362352	29594774	35	G	A	0.269	0.200428	0.0538203	0.000237393	0.0297622
ENSG00000106086	7	rs11977829	30113706	0	G	A	0.239	0.214412	0.0435157	1.43437e-06	0.000416346
ENSG00000106128	7	rs1000597	30937178	35	C	T	0.071	0.094007	0.0239835	0.000111728	0.0164052
ENSG00000106153	7	rs17172508	56149847	0	T	C	0.239	-0.291579	0.0274005	2.07875e-22	6.572e-19
ENSG00000106211	7	rs2908203	75924218	35	T	G	0.21	-0.41287	0.086421	2.87828e-06	0.000765263
ENSG00000106258	7	rs10282706	99217424	0	A	G	0.057	2.46095	0.174705	2.23226e-34	2.69607e-30
ENSG00000106261	7	rs4729573	99665798	35	T	C	0.273	0.138742	0.0313187	1.35648e-05	0.00287825
ENSG00000106263	7	rs6461108	2094340	35	G	A	0.118	-0.181324	0.0329636	8.57914e-08	3.42949e-05
ENSG00000106266	7	rs4314559	2365892	35	C	T	0.269	0.594358	0.0516884	2.7191e-25	1.21169e-21
ENSG00000106302	7	rs12674456	123360352	0	C	T	0.107	0.160764	0.0367578	1.72976e-05	0.00353052
ENSG00000106305	7	rs1062372	6048973	0	A	C	0.188	0.235469	0.0449902	3.27723e-07	0.000113059
ENSG00000106330	7	rs2075674	100225031	0	A	G	0.166	0.318186	0.0564846	4.33231e-08	1.85485e-05
ENSG00000106348	7	rs1532222	128516945	35	T	G	0.133	0.309767	0.0820197	0.000194346	0.0254236
ENSG00000106367	7	rs1048365	100804430	35	T	C	0.151	0.899858	0.0593839	3.17882e-38	4.74843e-34
ENSG00000106384	7	rs12674140	100844011	0	T	C	0.061	0.291767	0.066376	1.57319e-05	0.0032534
ENSG00000106392	7	rs17165832	7308141	35	G	A	0.094	-0.301571	0.0699191	2.23828e-05	0.00439219
ENSG00000106399	7	rs2301936	7679107	35	C	A	0.063	0.472175	0.0804532	1.24579e-08	6.00312e-06
ENSG00000106443	7	rs12699204	11575160	35	C	T	0.339	0.15145	0.0354141	2.61275e-05	0.00500041
ENSG00000106460	7	rs35813694	12149985	35	C	T	0.092	0.214268	0.0546635	0.00011168	0.0163988
ENSG00000106484	7	rs10232945	130127518	35	C	T	0.331	-0.284912	0.0548222	3.92627e-07	0.000132777
ENSG00000106524	7	rs13230918	16669244	35	G	A	0.206	0.295007	0.0501044	1.12552e-08	5.48048e-06
ENSG00000106536	7	rs17171586	39525060	35	A	G	0.051	0.459043	0.116256	9.97028e-05	0.0149772
ENSG00000106537	7	rs2290837	16816000	0	C	T	0.38	0.293031	0.0490947	7.2707e-09	3.76505e-06
ENSG00000106538	7	rs1047207	150037660	1	G	A	0.249	-0.430141	0.100985	2.80717e-05	0.00530684
ENSG00000106541	7	rs10261011	16856487	35	A	G	0.408	-0.323342	0.0613315	2.71297e-07	9.55142e-05
ENSG00000106546	7	rs9639288	17432838	35	A	C	0.141	-0.214352	0.0546762	0.000111408	0.0163647
ENSG00000106560	7	rs111263632	150350165	35	G	A	0.1	-0.551825	0.0913637	4.93119e-09	2.6354e-06
ENSG00000106565	7	rs114949263	150498245	35	C	T	0.131	-0.479023	0.0697146	4.17533e-11	3.2762e-08
ENSG00000106588	7	rs79018008	43251807	35	G	A	0.12	0.277455	0.0735049	0.000195898	0.0255916
ENSG00000106591	7	rs630191	42976789	0	A	G	0.145	0.276913	0.0443138	1.54711e-09	9.16511e-07
ENSG00000106603	7	rs1181574	43804695	35	C	T	0.329	0.209723	0.0397128	2.5952e-07	9.16753e-05
ENSG00000106605	7	rs2075067	44263028	35	A	C	0.116	0.375642	0.102883	0.000311833	0.0367135
ENSG00000106610	7	rs9443	66785137	0	A	C	0.35	-0.406083	0.0434237	2.97753e-18	5.97441e-15
ENSG00000106615	7	rs62478449	151658796	35	G	T	0.327	-0.145967	0.0370862	0.000104809	0.0155723
ENSG00000106638	7	rs61010704	73019975	0	G	A	0.327	0.116625	0.0324885	0.000391183	0.0435599
ENSG00000106686	9	rs10974721	4672692	35	C	T	0.282	0.478145	0.0666877	6.79364e-12	6.05578e-09
ENSG00000106688	9	rs7031998	4490134	35	T	G	0.324	-0.640479	0.0838207	3.50342e-13	3.76973e-10
ENSG00000106689	9	rs75041694	126572661	35	C	T	0.069	0.10933	0.0293345	0.000234711	0.0294942
ENSG00000106701	9	rs10978192	108437292	35	C	A	0.096	0.531439	0.126766	3.71531e-05	0.00670274
ENSG00000106733	9	rs11793499	77696595	35	T	C	0.294	-0.399393	0.0449545	8.21665e-17	1.39777e-13
ENSG00000106771	9	rs838824	111670707	0	T	C	0.384	0.23652	0.0368029	5.64884e-10	3.65016e-07
ENSG00000106772	9	rs17194596	79510163	35	C	T	0.133	-0.707443	0.116759	4.44008e-09	2.39527e-06
ENSG00000106789	9	rs2181581	100950209	35	T	C	0.463	0.221931	0.0429416	4.52049e-07	0.000150579
ENSG00000106803	9	rs10988860	102317105	35	T	C	0.18	-0.133105	0.0357713	0.000240104	0.0300276
ENSG00000106823	9	rs12336915	95685014	35	A	G	0.19	0.257061	0.0636906	7.03201e-05	0.0112865
ENSG00000106829	9	rs10780319	82277217	35	A	C	0.306	-0.228162	0.0527472	2.12318e-05	0.00419824
ENSG00000106853	9	rs59165439	114357952	35	T	C	0.235	-0.552788	0.0807362	4.8307e-11	3.74504e-08
ENSG00000106927	9	rs7873198	116405376	35	C	T	0.406	0.10715	0.0258758	4.5921e-05	0.00797025
ENSG00000106948	9	rs10114489	117167466	35	T	C	0.231	-0.216744	0.0425336	6.42268e-07	0.000205968
ENSG00000106991	9	rs45585631	130942972	0	T	C	0.359	-0.213323	0.0591382	0.000366875	0.0414684
ENSG00000106992	9	rs1005362	130638467	35	C	T	0.42	-0.718845	0.0844309	1.06805e-15	1.62288e-12
ENSG00000106993	9	rs10114246	4704866	35	A	G	0.488	0.180237	0.0413135	1.81253e-05	0.00367188
ENSG00000107020	9	rs2381277	5381870	35	A	G	0.39	0.335722	0.0376842	6.92253e-17	1.18671e-13
ENSG00000107036	9	rs2275777	5824954	35	C	A	0.347	-0.141033	0.0313191	9.8642e-06	0.00218858
ENSG00000107099	9	rs535550	245752	35	G	A	0.386	0.283704	0.0638118	1.2659e-05	0.00271334
ENSG00000107104	9	rs6476806	419399	35	A	G	0.12	0.214275	0.0599455	0.000413587	0.0453894
ENSG00000107159	9	rs72729496	36121075	35	T	C	0.076	0.537148	0.134972	8.8117e-05	0.0135778
ENSG00000107165	9	rs77330592	12873607	35	T	G	0.063	1.00475	0.197872	7.00544e-07	0.000223027
ENSG00000107175	9	rs4879928	35815311	35	A	G	0.455	0.162177	0.0335642	2.23933e-06	0.000614827
ENSG00000107185	9	rs9298963	35446386	35	G	T	0.078	-0.169059	0.0444107	0.000173272	0.0231999
ENSG00000107201	9	rs637421	32569145	35	T	C	0.333	0.930069	0.0699243	1.41778e-31	1.00693e-27
ENSG00000107281	9	rs2811767	139666567	35	C	T	0.308	-0.651156	0.0786858	5.39594e-15	7.46312e-12
ENSG00000107290	9	rs9411321	134781550	35	T	C	0.149	-0.138835	0.0391296	0.000455352	0.0487904
ENSG00000107331	9	rs2811767	139666567	35	C	T	0.308	-0.96678	0.0804336	4.42644e-27	2.3341e-23
ENSG00000107338	9	rs10511943	37709237	35	T	C	0.245	0.234834	0.0606531	0.000134748	0.0190434
ENSG00000107438	10	rs12769370	97032612	35	C	T	0.163	-0.177174	0.049935	0.000455351	0.0487903
ENSG00000107443	10	rs17388474	98129058	35	G	A	0.102	0.307258	0.0867832	0.00046801	0.0497933
ENSG00000107521	10	rs11189595	100167322	0	T	C	0.295	0.227041	0.0310261	2.71456e-12	2.56126e-09
ENSG00000107537	10	rs28938169	13340236	0	A	G	0.268	0.338588	0.0450607	7.88373e-13	8.02135e-10
ENSG00000107551	10	rs11595676	45451364	35	A	G	0.084	0.743429	0.146344	6.9314e-07	0.000220859
ENSG00000107593	10	rs583479	102092617	35	C	T	0.367	0.0926673	0.024426	0.000182075	0.0241314
ENSG00000107611	10	rs79548599	17296209	35	C	T	0.122	-0.746734	0.204016	0.000301565	0.0358005
ENSG00000107643	10	rs72796305	49661883	35	G	A	0.167	-0.186018	0.0463731	7.76597e-05	0.0122445
ENSG00000107651	10	rs12572375	121713430	35	G	A	0.059	-0.199093	0.0484621	5.24974e-05	0.00890596
ENSG00000107672	10	rs7913538	123744571	35	A	G	0.32	0.150741	0.0378112	8.56953e-05	0.0132693
ENSG00000107731	10	rs10823706	73008857	35	C	A	0.486	-0.604957	0.0800174	5.87267e-13	6.09015e-10
ENSG00000107736	10	rs1227039	73437036	35	A	C	0.196	-0.304231	0.0702268	2.06493e-05	0.00410124
ENSG00000107771	10	rs2484875	86266432	35	A	C	0.153	0.522458	0.0654169	3.69789e-14	4.50938e-11
ENSG00000107779	10	rs7899324	88492362	0	A	G	0.28	-0.136688	0.0312135	1.689e-05	0.00345701
ENSG00000107798	10	rs2482627	91013915	35	A	G	0.078	0.469225	0.132143	0.000450745	0.0484569
ENSG00000107816	10	rs41310284	102447647	35	A	C	0.073	0.280573	0.072827	0.000145162	0.0201581
ENSG00000107819	10	rs11539977	102799682	35	A	C	0.067	0.419324	0.113498	0.000265221	0.0324361
ENSG00000107821	10	rs79350316	102493835	35	T	C	0.067	-0.38924	0.107702	0.000357737	0.0406625
ENSG00000107854	10	rs10748560	93344588	35	A	G	0.441	-0.093482	0.0252708	0.000260616	0.0320209
ENSG00000107863	10	rs77263111	25090982	35	A	C	0.11	0.170149	0.0476043	0.000414003	0.0454254
ENSG00000107872	10	rs113345097	104217998	35	A	G	0.11	-0.193249	0.0493558	0.000113595	0.0166276
ENSG00000107897	10	rs2104670	27545486	35	A	G	0.247	0.191361	0.0382142	9.80608e-07	0.000299734
ENSG00000107902	10	rs2176139	126149715	35	G	A	0.304	0.367567	0.0555174	1.83834e-10	1.29613e-07
ENSG00000107951	10	rs12221163	30626003	0	C	T	0.459	-0.195958	0.0295837	1.8055e-10	1.27455e-07
ENSG00000107959	10	rs12678	3180175	0	T	C	0.182	0.326016	0.0556308	1.30452e-08	6.2564e-06
ENSG00000107960	10	rs12573103	105639241	35	A	G	0.482	-0.165552	0.0374186	1.3903e-05	0.00293675
ENSG00000107984	10	rs35637793	54561034	35	T	G	0.288	0.226919	0.0621847	0.000314222	0.0369318
ENSG00000108010	10	rs10764937	131986722	35	T	C	0.396	-0.102666	0.0285646	0.000384869	0.0430112
ENSG00000108021	10	rs41294579	6026495	35	T	G	0.057	-0.237906	0.0662614	0.000390198	0.0434741
ENSG00000108091	10	rs4948384	61815367	0	T	C	0.216	0.138803	0.0358383	0.000134087	0.0189699
ENSG00000108106	19	rs10425186	56077305	35	T	C	0.124	-0.227237	0.0637833	0.000431877	0.0469236
ENSG00000108107	19	rs17700376	55897327	35	G	A	0.376	-0.180322	0.0290467	1.94552e-09	1.13153e-06
ENSG00000108187	10	rs4142048	70044031	0	C	T	0.22	0.326701	0.0608524	1.67477e-07	6.26548e-05
ENSG00000108219	10	rs10887508	81864912	35	A	G	0.269	-0.107472	0.0251424	2.63489e-05	0.00503713
ENSG00000108239	10	rs1072753	96678687	35	A	G	0.106	0.25488	0.0629929	6.7519e-05	0.0109148
ENSG00000108242	10	rs1126545	96493058	0	T	C	0.209	-0.567255	0.0977469	1.76906e-08	8.25389e-06
ENSG00000108244	17	rs9902343	38697637	35	C	A	0.145	-0.207302	0.054878	0.000193776	0.0253684
ENSG00000108256	17	rs2559619	27876561	35	G	A	0.259	0.119177	0.0289267	5.00401e-05	0.00856387
ENSG00000108264	17	rs11653332	35866325	35	A	C	0.365	0.20122	0.0426302	3.74042e-06	0.000959428
ENSG00000108272	17	rs2306593	34866546	0	T	C	0.459	-0.149875	0.0385989	0.000129036	0.0183914
ENSG00000108278	17	rs9908998	35289873	35	T	C	0.184	0.164806	0.0459656	0.000397392	0.0440589
ENSG00000108294	17	rs228273	36908123	35	T	C	0.357	0.15777	0.0321677	1.5953e-06	0.00045638
ENSG00000108306	17	rs11078903	37631924	35	G	A	0.255	-0.54339	0.0585053	4.70667e-18	9.22146e-15
ENSG00000108344	17	rs2305482	38140927	35	C	A	0.496	-0.137039	0.02873	2.97932e-06	0.000788471
ENSG00000108384	17	rs12601347	56680994	35	C	T	0.28	0.506544	0.0561536	3.15044e-17	5.6683e-14
ENSG00000108389	17	rs740605	56604811	35	T	C	0.447	0.144856	0.0345444	3.69921e-05	0.00668423
ENSG00000108395	17	rs6503870	56659018	0	C	T	0.384	-0.232832	0.0354419	2.47988e-10	1.7031e-07
ENSG00000108405	17	rs1810045	3434115	35	T	C	0.131	-0.416126	0.10996	0.000188774	0.0248484
ENSG00000108423	17	rs9903469	57489618	35	T	C	0.122	0.251412	0.0688956	0.000314141	0.0369254
ENSG00000108433	17	rs2004580	45149786	35	T	C	0.141	-0.171017	0.0431008	9.23648e-05	0.0141158
ENSG00000108439	17	rs7503584	46055036	35	A	G	0.229	0.28337	0.0620615	7.47629e-06	0.00172953
ENSG00000108443	17	rs4968365	57533489	35	C	T	0.151	-0.194033	0.0504425	0.000148558	0.0205417
ENSG00000108448	17	rs1969051	18602476	0	A	G	0.164	-0.316934	0.0621056	6.19954e-07	0.000199469
ENSG00000108468	17	rs2938470	46330060	35	T	C	0.335	0.17792	0.0444689	8.09417e-05	0.0126712
ENSG00000108528	17	rs10438724	5143166	35	C	T	0.369	-0.118856	0.031024	0.000157746	0.0215356
ENSG00000108556	17	rs2302321	4787804	0	A	G	0.127	0.455463	0.0511972	7.5608e-17	1.29283e-13
ENSG00000108559	17	rs1065482	5284719	0	C	T	0.371	-0.219116	0.0276878	5.96837e-14	7.11098e-11
ENSG00000108561	17	rs3026096	5275918	35	A	G	0.48	0.1236	0.0345474	0.000408811	0.0449991
ENSG00000108578	17	rs1050565	28576076	0	C	T	0.368	0.272759	0.0402874	7.61923e-11	5.71444e-08
ENSG00000108588	17	rs28571160	61638723	35	T	G	0.282	0.11203	0.0249456	1.04026e-05	0.00229192
ENSG00000108592	17	rs10459943	61966824	35	C	T	0.345	-0.198768	0.0326524	3.79831e-09	2.06957e-06
ENSG00000108604	17	rs2854215	61943869	35	T	C	0.308	0.0869411	0.0203609	2.68565e-05	0.00511759
ENSG00000108639	17	rs62079088	76161123	35	A	C	0.133	0.270796	0.0501399	1.42524e-07	5.42711e-05
ENSG00000108669	17	rs113313802	76463898	35	G	A	0.1	0.220448	0.0591049	0.000232282	0.0292703
ENSG00000108671	17	rs4794927	30853559	35	A	G	0.102	0.215532	0.051163	3.41375e-05	0.00625575
ENSG00000108679	17	rs3744168	76987763	35	C	T	0.288	0.152621	0.0416521	0.000297091	0.0353842
ENSG00000108771	17	rs2074158	40257163	0	C	T	0.271	-0.467315	0.0644922	4.24141e-12	3.89336e-09
ENSG00000108788	17	rs113309568	40246221	35	A	G	0.09	0.167426	0.0460352	0.000328761	0.0382147
ENSG00000108797	17	rs2271029	40835922	0	A	C	0.309	-0.169673	0.0468889	0.000351758	0.0401251
ENSG00000108819	17	rs2301628	48148413	35	A	G	0.327	0.193674	0.0427545	8.76771e-06	0.00197682
ENSG00000108839	17	rs146165210	6627836	35	T	C	0.059	0.371751	0.0727156	5.92839e-07	0.000191847
ENSG00000108846	17	rs2072365	48752866	0	T	C	0.429	-0.361233	0.052241	3.21492e-11	2.57752e-08
ENSG00000108852	17	rs105025	41987441	35	A	G	0.302	0.265728	0.0599081	1.32402e-05	0.00281866
ENSG00000108861	17	rs2066725	41891473	0	G	A	0.214	-0.20999	0.0410607	5.87884e-07	0.000190471
ENSG00000108924	17	rs7224610	53364788	35	C	A	0.39	-0.330122	0.0754233	1.70525e-05	0.00348705
ENSG00000108946	17	rs2885404	66419633	35	T	C	0.235	-0.161285	0.0367966	1.66022e-05	0.00340536
ENSG00000108947	17	rs125651	7113222	35	G	A	0.441	0.163037	0.0417749	0.000119392	0.0173145
ENSG00000108958	17	rs8069832	1930360	35	A	G	0.365	-0.176629	0.0462643	0.00016602	0.0224144
ENSG00000109047	17	rs11658536	10281233	35	A	C	0.494	-0.0431358	0.0109619	0.000105159	0.0156154
ENSG00000109061	17	rs7503418	10082249	35	T	C	0.149	0.0278307	0.00747995	0.000240378	0.0300558
ENSG00000109063	17	rs4445936	10243589	0	C	A	0.148	-0.245944	0.0693885	0.000461393	0.0492683
ENSG00000109066	17	rs116833065	72848828	35	G	A	0.227	0.167976	0.046964	0.000410282	0.0451312
ENSG00000109089	17	rs4788855	72989411	35	T	C	0.329	0.3525	0.0607324	1.76113e-08	8.22023e-06
ENSG00000109099	17	rs2323496	14715361	35	G	A	0.376	0.393488	0.101131	0.000125063	0.0179311
ENSG00000109101	17	rs12150075	26828037	35	T	C	0.49	-0.221247	0.0548805	7.16442e-05	0.0114577
ENSG00000109107	17	rs1060244	27207571	0	T	C	0.284	0.423578	0.0972713	1.87618e-05	0.00378132
ENSG00000109133	4	rs16853777	41940576	0	A	G	0.107	-0.115385	0.0321696	0.000395456	0.0439091
ENSG00000109158	4	rs6447516	46869572	35	G	A	0.382	0.147186	0.0385897	0.000168406	0.0226767
ENSG00000109180	4	rs2354937	48794403	35	G	T	0.324	0.135319	0.024799	1.07419e-07	4.20521e-05
ENSG00000109270	4	rs11935399	100814021	35	G	A	0.353	-0.247711	0.0304655	1.42112e-14	1.80992e-11
ENSG00000109320	4	rs1585215	103444474	35	C	T	0.337	0.115599	0.0310045	0.000233444	0.0293687
ENSG00000109323	4	rs223489	103680984	35	G	A	0.418	0.249093	0.0562312	1.35768e-05	0.00288026
ENSG00000109390	4	rs68058917	140240391	35	T	C	0.212	0.161218	0.0363178	1.30403e-05	0.00278256
ENSG00000109452	4	rs28820052	143791665	35	A	G	0.249	-0.263996	0.0489069	1.44612e-07	5.49349e-05
ENSG00000109466	4	rs10018252	166117070	35	C	A	0.133	-0.234407	0.0652052	0.000383804	0.0429311
ENSG00000109472	4	rs13143788	166232144	35	T	C	0.067	1.17295	0.229058	5.69299e-07	0.000184976
ENSG00000109501	4	rs13109641	6417485	35	C	T	0.32	0.239435	0.0626216	0.000162425	0.022026
ENSG00000109519	4	rs6446544	6813505	35	A	G	0.108	-0.151656	0.0423224	0.000400429	0.0443075
ENSG00000109536	4	rs3860643	190489296	35	A	G	0.094	-0.219452	0.0543442	6.97231e-05	0.0112133
ENSG00000109572	4	rs12511877	170590389	35	G	A	0.496	-0.433572	0.0300002	1.07946e-35	1.40049e-31
ENSG00000109586	4	rs62343778	174557499	35	C	T	0.476	0.152446	0.036505	3.97411e-05	0.00708818
ENSG00000109654	4	rs4696438	154141006	35	T	C	0.396	0.140716	0.0371395	0.000185552	0.0245015
ENSG00000109667	4	rs3822247	10094671	0	A	G	0.366	0.331064	0.0633044	3.34364e-07	0.000115098
ENSG00000109689	4	rs6854240	27264542	35	C	T	0.441	0.134827	0.0360409	0.000222664	0.0283026
ENSG00000109736	4	rs58115360	2865107	35	T	C	0.339	-0.168414	0.034325	1.58151e-06	0.000453193
ENSG00000109756	4	rs62353970	159738209	35	G	A	0.08	0.293501	0.0818548	0.0003971	0.0440362
ENSG00000109775	4	rs2289720	186347055	0	G	A	0.205	0.197855	0.0430601	6.5746e-06	0.00155617
ENSG00000109794	4	rs73025977	187026395	0	T	C	0.241	-0.320321	0.0620214	4.59841e-07	0.000152937
ENSG00000109814	4	rs10008031	39537152	35	A	G	0.392	-0.233791	0.053147	1.55117e-05	0.00321571
ENSG00000109854	11	rs4757940	20382453	35	C	T	0.496	0.217737	0.0368156	9.76263e-09	4.81944e-06
ENSG00000109861	11	rs11600158	88070914	0	G	A	0.1	0.382611	0.0788353	2.02694e-06	0.000562961
ENSG00000109929	11	rs1982011	121154437	35	G	A	0.376	0.288135	0.0773763	0.000237575	0.0297791
ENSG00000109944	11	rs34242434	122742050	0	C	T	0.104	0.291062	0.0658927	1.4337e-05	0.00301173
ENSG00000109991	11	rs10896617	57208915	35	T	C	0.108	0.0439172	0.0100352	1.70972e-05	0.00349478
ENSG00000110002	11	rs2466613	124096247	0	G	A	0.448	0.402906	0.0458962	1.71942e-16	2.84213e-13
ENSG00000110042	11	rs7926933	58978684	0	A	G	0.168	-0.441657	0.0436775	1.13115e-20	3.11762e-17
ENSG00000110047	11	rs55908299	64456148	35	A	G	0.061	-0.375551	0.0847295	1.34277e-05	0.0028545
ENSG00000110048	11	rs10792246	59265036	35	C	T	0.365	0.0869379	0.0229965	0.000191583	0.0251458
ENSG00000110057	11	rs10896281	67743966	35	C	T	0.467	-0.263405	0.0402605	2.89829e-10	1.97001e-07
ENSG00000110063	11	rs11220520	126357908	35	T	C	0.216	0.289692	0.0597968	2.11054e-06	0.000582946
ENSG00000110074	11	rs587891	126081336	0	T	C	0.212	-0.671659	0.0459865	3.02651e-36	4.04474e-32
ENSG00000110075	11	rs3736228	68201295	0	T	C	0.096	-0.134705	0.0278822	2.24577e-06	0.000616467
ENSG00000110080	11	rs12800468	126346345	35	T	G	0.212	1.03735	0.17235	5.53166e-09	2.93322e-06
ENSG00000110107	11	rs2074416	60698054	0	A	G	0.323	0.142854	0.0251677	3.46246e-08	1.51234e-05
ENSG00000110148	11	rs2634187	6438064	35	T	C	0.171	0.0699923	0.0177855	0.000105031	0.0156008
ENSG00000110203	11	rs117530291	72043193	35	G	A	0.051	0.294021	0.0539	1.08362e-07	4.23555e-05
ENSG00000110315	11	rs55781348	10531025	35	C	T	0.129	-0.286047	0.064227	1.22408e-05	0.00263822
ENSG00000110321	11	rs60392969	10909975	35	T	C	0.143	0.108483	0.0261038	4.31896e-05	0.00757771
ENSG00000110395	11	rs73001395	119085571	35	T	C	0.131	0.210428	0.0514812	5.71263e-05	0.00953412
ENSG00000110435	11	rs2956111	34937931	0	A	G	0.359	-0.156767	0.032472	2.28183e-06	0.000625473
ENSG00000110455	11	rs2074038	44087989	35	T	G	0.116	1.60009	0.122441	9.47669e-31	6.49073e-27
ENSG00000110492	11	rs10734545	46227161	35	G	A	0.151	-0.43453	0.100917	2.30865e-05	0.00450437
ENSG00000110514	11	rs35233100	47306630	0	T	C	0.055	-0.412173	0.0451927	1.55536e-17	2.89434e-14
ENSG00000110619	11	rs117274120	3220970	35	T	C	0.053	-0.250715	0.0663044	0.000191003	0.0250815
ENSG00000110628	11	rs450244	2940492	0	T	C	0.089	-1.60807	0.103214	9.03997e-40	3.16862e-35
ENSG00000110660	11	rs518852	107662790	35	A	G	0.408	0.263351	0.0450359	1.39683e-08	6.66536e-06
ENSG00000110665	11	rs2188659	2327587	35	C	T	0.086	0.317839	0.0655788	2.09043e-06	0.000578601
ENSG00000110693	11	rs10832570	16249510	35	G	A	0.396	-0.272064	0.0651855	4.01234e-05	0.00714469
ENSG00000110697	11	rs1253438	66785101	35	T	G	0.141	-0.249748	0.0672205	0.000245275	0.0305295
ENSG00000110719	11	rs112230656	67808146	35	A	G	0.053	-0.695035	0.106899	3.66769e-10	2.44571e-07
ENSG00000110768	11	rs1140047	18327684	0	G	T	0.287	-0.338562	0.0365351	5.47453e-18	1.0654e-14
ENSG00000110811	12	rs3741920	6938872	35	T	C	0.19	-0.199649	0.0546077	0.000306219	0.0362168
ENSG00000110841	12	rs33090	28118191	35	T	C	0.255	-0.192754	0.0495483	0.000125385	0.0179691
ENSG00000110851	12	rs6539357	108072102	35	T	C	0.486	-0.132572	0.0274885	2.33493e-06	0.000638251
ENSG00000110871	12	rs3213565	120992401	35	T	C	0.286	0.262475	0.0397694	2.07595e-10	1.4519e-07
ENSG00000110880	12	rs7308562	108848224	35	A	C	0.102	-0.191964	0.054075	0.000452264	0.0485709
ENSG00000110887	12	rs10861970	109221013	0	A	C	0.27	0.611237	0.106266	2.323e-08	1.05507e-05
ENSG00000110900	12	rs1009290	31147475	35	G	T	0.476	-0.294478	0.07775	0.000186512	0.0246086
ENSG00000110906	12	rs2196612	109849535	35	G	A	0.337	-0.205702	0.0345563	7.93073e-09	3.99355e-06
ENSG00000110934	12	rs12830766	51699034	35	T	C	0.294	-0.257202	0.059756	2.32468e-05	0.00453244
ENSG00000111057	12	rs10783547	53269882	35	C	T	0.278	0.229377	0.054142	3.08955e-05	0.0057564
ENSG00000111077	12	rs10747658	53445282	35	G	A	0.376	-0.245226	0.0527948	5.25636e-06	0.00128713
ENSG00000111087	12	rs144795729	58298804	35	A	C	0.059	-0.369966	0.103198	0.000397979	0.0440996
ENSG00000111144	12	rs17025122	96433422	35	A	G	0.067	0.373094	0.0632123	1.04159e-08	5.10292e-06
ENSG00000111181	12	rs557881	319125	0	A	G	0.471	-0.645779	0.0839719	2.55034e-13	2.81623e-10
ENSG00000111186	12	rs140481221	1203261	35	T	C	0.088	0.480287	0.125857	0.000167116	0.0225345
ENSG00000111203	12	rs4765996	2888063	35	C	T	0.078	-0.259036	0.0674649	0.00015267	0.0210046
ENSG00000111215	12	rs1047709	11324344	35	C	T	0.38	0.333483	0.0582507	2.67844e-08	1.20156e-05
ENSG00000111224	12	rs7304393	3880594	35	C	T	0.231	-0.156277	0.0427421	0.000305974	0.0362
ENSG00000111254	12	rs113943622	4756017	35	C	T	0.488	-0.466354	0.0455913	4.70497e-21	1.33121e-17
ENSG00000111261	12	rs71457144	12487161	35	A	C	0.057	-0.301501	0.0633929	3.17446e-06	0.000833186
ENSG00000111262	12	rs12099513	5267322	35	G	A	0.116	0.126501	0.0275282	6.56131e-06	0.00155336
ENSG00000111269	12	rs10845588	12760043	35	G	A	0.414	-0.139445	0.0355909	0.000112456	0.0164932
ENSG00000111275	12	rs632650	112131698	35	T	G	0.192	-0.210234	0.0445941	3.83912e-06	0.000980621
ENSG00000111319	12	rs111922468	6556078	35	T	C	0.218	0.375478	0.0745305	8.48404e-07	0.000263722
ENSG00000111321	12	rs2364480	6495275	0	C	A	0.234	0.494202	0.0451324	1.94805e-23	7.49546e-20
ENSG00000111328	12	rs28768122	123885974	35	T	C	0.222	-0.310748	0.0522434	8.13088e-09	4.08465e-06
ENSG00000111344	12	rs2004720	113732295	35	T	G	0.186	-0.276516	0.0708385	0.000119053	0.0172739
ENSG00000111405	12	rs117388682	47993496	35	C	T	0.055	0.145325	0.0371703	0.000116179	0.0169404
ENSG00000111432	12	rs34962644	130163903	35	G	A	0.053	0.224609	0.0626405	0.00039702	0.0440291
ENSG00000111452	12	rs61936888	131438693	35	T	C	0.082	0.437494	0.115239	0.000180276	0.0239354
ENSG00000111605	12	rs111349321	69568795	35	A	G	0.059	-0.231057	0.0649887	0.000443496	0.0479147
ENSG00000111615	12	rs12819511	75889601	35	C	T	0.21	0.19262	0.040984	4.10046e-06	0.00103657
ENSG00000111639	12	rs117012163	6761893	0	A	G	0.054	-0.202524	0.0532584	0.00017599	0.0234891
ENSG00000111640	12	rs1060621	6644696	35	G	T	0.229	-0.190649	0.0346268	8.35898e-08	3.3489e-05
ENSG00000111644	12	rs10849394	6252272	35	G	A	0.31	0.30003	0.0797697	0.000206196	0.0266291
ENSG00000111652	12	rs2365100	6835081	0	G	A	0.314	0.342699	0.0293779	7.34545e-26	3.37448e-22
ENSG00000111653	12	rs1045553	6747295	35	G	A	0.204	0.176765	0.0447297	9.84068e-05	0.0148299
ENSG00000111666	12	rs10128996	102081498	35	G	A	0.378	-0.404192	0.0388434	1.24427e-21	3.69963e-18
ENSG00000111669	12	rs35535772	6980973	35	A	G	0.235	-0.13944	0.0340712	5.59425e-05	0.0093758
ENSG00000111670	12	rs10083157	102119014	35	G	T	0.302	-0.217272	0.0412007	2.69323e-07	9.48584e-05
ENSG00000111671	12	rs2001004	6977359	0	G	A	0.325	0.702169	0.0490884	3.68278e-35	4.59158e-31
ENSG00000111678	12	rs741090	7055380	35	A	G	0.294	-0.23383	0.0460532	7.01957e-07	0.000223417
ENSG00000111679	12	rs2301262	7055860	0	T	C	0.277	-0.163431	0.0317863	5.14708e-07	0.000169198
ENSG00000111684	12	rs7485433	6816284	35	G	T	0.237	0.164006	0.0399512	5.31554e-05	0.00899701
ENSG00000111696	12	rs7313163	104149520	0	G	T	0.298	0.346846	0.0710612	1.7819e-06	0.00050385
ENSG00000111725	12	rs148475745	120092940	35	A	G	0.082	1.05709	0.0858194	4.08892e-28	2.3018e-24
ENSG00000111731	12	rs11046483	22751275	35	A	G	0.265	0.15597	0.0337014	5.67039e-06	0.00137125
ENSG00000111785	12	rs10778498	107063340	35	A	C	0.347	-0.191575	0.0385797	1.19629e-06	0.000356663
ENSG00000111788	12	rs10743632	9432903	35	A	G	0.449	-0.390118	0.0550725	1.15327e-11	9.9409e-09
ENSG00000111802	6	rs13209580	24803080	35	T	C	0.076	0.380387	0.104385	0.000320127	0.0374644
ENSG00000111816	6	rs3756772	116325142	0	T	C	0.457	0.242047	0.0361197	1.14632e-10	8.35225e-08
ENSG00000111832	6	rs17260290	116881347	35	G	A	0.1	-0.156476	0.040193	0.000123974	0.0178109
ENSG00000111843	6	rs1045911	10723449	35	C	A	0.145	0.132196	0.0350177	0.000195542	0.0255562
ENSG00000111846	6	rs1226007	10543476	35	A	G	0.12	0.727242	0.109228	1.47818e-10	1.05742e-07
ENSG00000111850	6	rs12661729	88087664	35	T	G	0.112	0.355137	0.0733954	2.16943e-06	0.000597286
ENSG00000111863	6	rs9368883	11786165	35	A	G	0.5	-0.347125	0.0436927	4.87309e-14	5.86614e-11
ENSG00000111875	6	rs147531464	119160491	35	T	C	0.188	0.291444	0.0566601	5.09284e-07	0.00016755
ENSG00000111877	6	rs1022707	119251971	35	G	T	0.451	-0.18995	0.0399622	3.21564e-06	0.000841436
ENSG00000111885	6	rs62418738	119855299	35	A	G	0.32	0.266648	0.0487795	1.02223e-07	4.02034e-05
ENSG00000111897	6	rs11964202	122766138	0	A	G	0.109	0.269186	0.0323286	3.82148e-15	5.39194e-12
ENSG00000111906	6	rs2243390	125621618	35	G	A	0.216	-0.331631	0.0470512	1.43163e-11	1.21287e-08
ENSG00000111907	6	rs484510	125486900	35	A	G	0.269	0.350709	0.0642216	1.05103e-07	4.1199e-05
ENSG00000111961	6	rs117158873	148670468	35	A	G	0.09	-0.408228	0.0894023	7.46848e-06	0.00172792
ENSG00000112031	6	rs3734467	153316326	0	G	A	0.127	-0.212435	0.0506016	3.62536e-05	0.00658286
ENSG00000112041	6	rs6923949	35496366	35	A	G	0.163	0.0403914	0.0111216	0.000335049	0.0387023
ENSG00000112062	6	rs2766555	35721911	35	T	C	0.333	0.0937274	0.0242623	0.000139364	0.0195626
ENSG00000112078	6	rs2071794	36343151	35	T	C	0.116	-0.218047	0.0611078	0.000423162	0.0462021
ENSG00000112110	6	rs1128670	160211636	0	G	A	0.27	0.109775	0.0294891	0.000238708	0.0298954
ENSG00000112130	6	rs13193757	37478671	35	G	T	0.255	-0.196443	0.0553462	0.000453252	0.0486461
ENSG00000112137	6	rs2496130	13317408	35	T	C	0.304	-0.239266	0.0617273	0.000132445	0.01878
ENSG00000112139	6	rs4711510	37669641	35	G	A	0.496	0.588604	0.0512651	3.11463e-25	1.38072e-21
ENSG00000112146	6	rs41271283	52614957	35	C	T	0.149	-0.172435	0.0477493	0.000361448	0.0409924
ENSG00000112175	6	rs7768520	56110642	35	G	A	0.361	-0.310602	0.0799217	0.000127311	0.0181969
ENSG00000112210	6	rs2273921	57006933	0	C	T	0.243	0.270119	0.0592219	7.63753e-06	0.00176089
ENSG00000112218	6	rs4839692	97119260	35	T	G	0.2	0.222957	0.0607077	0.000287891	0.0345455
ENSG00000112234	6	rs13219823	99484121	35	T	C	0.433	-0.133612	0.0337381	9.5184e-05	0.0144632
ENSG00000112245	6	rs12523702	64332103	35	T	C	0.412	-0.252308	0.0422841	7.33913e-09	3.79744e-06
ENSG00000112249	6	rs71566342	100883334	35	A	C	0.051	0.302862	0.0843424	0.000389556	0.0434146
ENSG00000112276	6	rs17774009	105545057	35	A	G	0.078	0.406082	0.0889428	7.48636e-06	0.00173161
ENSG00000112280	6	rs1023034	70946110	35	G	A	0.224	0.56663	0.0601145	1.74427e-18	3.76142e-15
ENSG00000112294	6	rs2076316	24489741	0	C	A	0.416	-0.298923	0.0537856	6.40403e-08	2.63816e-05
ENSG00000112297	6	rs11752122	106959139	35	G	A	0.149	-0.369711	0.0500229	1.71731e-12	1.66515e-09
ENSG00000112299	6	rs4897612	133035325	35	C	A	0.324	1.02191	0.144018	1.07161e-11	9.26977e-09
ENSG00000112304	6	rs12200261	24686571	35	A	G	0.251	-0.346671	0.056763	3.40278e-09	1.87469e-06
ENSG00000112306	6	rs3778174	133137111	0	T	C	0.314	-0.166939	0.0330372	7.89023e-07	0.000247185
ENSG00000112343	6	rs13196986	26090452	35	C	T	0.216	-0.230057	0.0472491	1.88382e-06	0.000528743
ENSG00000112419	6	rs6570564	143855272	35	T	C	0.335	0.212141	0.0323404	2.62448e-10	1.79594e-07
ENSG00000112425	6	rs10457790	146359865	35	G	A	0.133	0.295963	0.0803309	0.000275592	0.0334119
ENSG00000112499	6	rs677882	160426456	35	T	C	0.094	0.0856792	0.0233478	0.000291055	0.0348361
ENSG00000112514	6	rs9278039	33355103	35	C	T	0.133	-0.143503	0.03857	0.000240486	0.030066
ENSG00000112530	6	rs7744306	163176151	35	C	T	0.286	0.110958	0.02684	4.72352e-05	0.00815867
ENSG00000112541	6	rs6927989	166110424	35	G	A	0.429	-0.206004	0.0529738	0.000126087	0.0180526
ENSG00000112562	6	rs2494079	169350846	35	G	T	0.241	-0.396532	0.106572	0.000240289	0.0300461
ENSG00000112576	6	rs12214723	41993688	35	A	G	0.214	0.177324	0.0445106	8.66616e-05	0.0133961
ENSG00000112584	6	rs9460126	170679596	35	C	A	0.235	-0.117726	0.0313515	0.000211085	0.0271132
ENSG00000112599	6	rs10948026	42170880	35	G	T	0.363	-0.134649	0.0331374	6.29975e-05	0.0102935
ENSG00000112640	6	rs112617927	43195795	35	T	C	0.061	-0.25532	0.0672281	0.000179289	0.0238314
ENSG00000112667	6	rs111342015	43227141	35	A	G	0.067	-0.334633	0.0761333	1.57538e-05	0.00325735
ENSG00000112679	6	rs3800239	295085	35	C	A	0.433	0.131891	0.0331621	8.90064e-05	0.0136888
ENSG00000112685	6	rs6906847	692700	35	T	G	0.176	0.333892	0.0473306	1.37882e-11	1.17236e-08
ENSG00000112759	6	rs6938623	44523235	35	G	T	0.086	-0.634113	0.15133	3.74638e-05	0.00674901
ENSG00000112763	6	rs2393664	26460254	35	T	C	0.171	0.197759	0.0479268	4.87648e-05	0.00837844
ENSG00000112787	12	rs4883609	133293051	35	G	A	0.48	-0.116574	0.0251669	5.56761e-06	0.00135306
ENSG00000112796	6	rs4144937	46628516	35	T	C	0.424	0.191943	0.0528754	0.000337152	0.0388935
ENSG00000112799	6	rs2876016	6586961	35	T	C	0.333	-0.20968	0.0490782	2.65891e-05	0.00507658
ENSG00000112818	6	rs2274657	46797329	0	A	G	0.321	-0.367423	0.0483263	4.47241e-13	4.72307e-10
ENSG00000112874	5	rs10057864	102884838	35	C	T	0.129	-0.827483	0.0809316	4.86822e-21	1.37626e-17
ENSG00000112893	5	rs34387996	109066464	35	C	A	0.239	-0.13794	0.0360705	0.000162021	0.0219844
ENSG00000112902	5	rs17257569	9412551	35	C	T	0.08	0.551451	0.1355	6.13805e-05	0.0100966
ENSG00000112941	5	rs274700	6728995	35	G	A	0.137	0.2186	0.0493356	1.35137e-05	0.00286945
ENSG00000112977	5	rs1483301	10689070	35	C	T	0.288	-0.254681	0.0325145	1.01333e-13	1.17541e-10
ENSG00000112992	5	rs7706402	43381580	35	G	A	0.467	0.145461	0.0393249	0.000260862	0.0320403
ENSG00000113048	5	rs2118695	71471329	35	T	C	0.324	0.119078	0.0332445	0.000402586	0.044496
ENSG00000113194	5	rs4868700	176134572	35	A	C	0.465	-0.0788586	0.0208487	0.000190174	0.0249887
ENSG00000113249	5	rs2036402	156464242	0	C	T	0.255	-0.52822	0.106943	1.35542e-06	0.000396812
ENSG00000113269	5	rs4355481	179545300	35	G	A	0.171	-0.257473	0.0532145	2.17217e-06	0.000597996
ENSG00000113273	5	rs75735434	78311650	35	C	A	0.076	-0.352226	0.0891371	9.85391e-05	0.014846
ENSG00000113282	5	rs254682	157213497	35	G	A	0.482	0.21359	0.0275679	1.76054e-13	1.98174e-10
ENSG00000113300	5	rs634501	180218668	0	A	G	0.211	0.11104	0.0300326	0.000262474	0.0321863
ENSG00000113303	5	rs2387719	180370599	35	A	C	0.306	-1.69586	0.101625	8.58318e-44	5.20025e-39
ENSG00000113318	5	rs187253	79956799	35	A	G	0.249	0.346533	0.0403224	6.16679e-16	9.60464e-13
ENSG00000113319	5	rs67981551	80269738	35	C	T	0.267	0.27271	0.0747269	0.000313856	0.0368983
ENSG00000113356	5	rs3763072	89769647	0	A	G	0.33	-0.170334	0.0453884	0.000212869	0.0272966
ENSG00000113361	5	rs76721976	31095314	35	A	G	0.073	0.46493	0.099701	4.83925e-06	0.00119819
ENSG00000113391	5	rs10061099	93396715	35	G	A	0.102	0.22497	0.0600929	0.000220362	0.0280548
ENSG00000113430	5	rs260411	1897725	35	A	G	0.051	0.0645053	0.0149085	2.11271e-05	0.00418169
ENSG00000113448	5	rs244571	58622370	35	A	C	0.443	0.221963	0.0446021	1.13656e-06	0.000340677
ENSG00000113494	5	rs13436213	35185826	35	T	C	0.351	0.469092	0.0900815	3.73097e-07	0.000126744
ENSG00000113504	5	rs62329599	1143912	35	A	C	0.167	-0.200065	0.0535903	0.000229266	0.0289617
ENSG00000113552	5	rs252151	141445021	35	G	A	0.218	-0.222802	0.0596349	0.000226801	0.0287097
ENSG00000113583	5	rs13187501	133347613	35	A	G	0.159	0.164756	0.0457518	0.000375217	0.0421685
ENSG00000113597	5	rs784578	65181627	35	A	G	0.314	0.166142	0.0422101	0.000104734	0.0155635
ENSG00000113600	5	rs4957318	39134295	0	T	C	0.275	-0.0491027	0.0134516	0.000312804	0.0368022
ENSG00000113621	5	rs3733897	134223593	0	G	A	0.138	-0.248947	0.0432628	2.29408e-08	1.04298e-05
ENSG00000113645	5	rs17775883	167853573	35	A	G	0.059	0.662449	0.149807	1.40422e-05	0.00296198
ENSG00000113712	5	rs35553545	148844793	35	T	G	0.224	-0.112443	0.0276764	6.31452e-05	0.0103145
ENSG00000113716	5	rs13169324	149441819	35	C	T	0.051	-0.458224	0.0950818	2.37361e-06	0.000647581
ENSG00000113722	5	rs6579780	149592334	35	G	A	0.437	-0.143955	0.0342856	3.61771e-05	0.00657025
ENSG00000113734	5	rs112024751	172557038	35	T	G	0.116	-0.320974	0.0714915	1.04618e-05	0.00230339
ENSG00000113763	5	rs115807225	176121681	35	T	C	0.053	0.135804	0.0382164	0.000446402	0.0481344
ENSG00000113812	3	rs3733075	53886912	0	T	C	0.345	-0.307652	0.0351013	1.8945e-16	3.10242e-13
ENSG00000113889	3	rs1050274	186435370	0	A	G	0.35	-0.945047	0.0868756	3.38895e-23	1.15222e-19
ENSG00000113946	3	rs1370047	189951957	35	C	A	0.414	-0.120972	0.0311768	0.000130394	0.0185465
ENSG00000113971	3	rs12631786	132438719	0	C	T	0.15	-0.433166	0.055954	1.83431e-13	2.06059e-10
ENSG00000114026	3	rs77515318	9570794	35	A	C	0.273	0.148295	0.0415314	0.000419396	0.0458795
ENSG00000114054	3	rs10935181	136098408	35	A	G	0.431	0.189656	0.0319309	8.51441e-09	4.26194e-06
ENSG00000114062	15	rs17637170	26017504	35	C	T	0.402	0.108696	0.023087	3.95078e-06	0.00100376
ENSG00000114107	3	rs811322	138329862	0	G	A	0.4	-0.255363	0.0509748	9.71274e-07	0.000297147
ENSG00000114115	3	rs10935353	139533909	35	G	A	0.416	-0.246494	0.0630358	0.000115868	0.0169077
ENSG00000114166	3	rs77351727	20485694	35	G	A	0.094	0.222523	0.0570018	0.000118899	0.0172537
ENSG00000114204	3	rs9810473	167159980	0	G	A	0.055	0.212829	0.0462534	6.3871e-06	0.00151739
ENSG00000114331	3	rs6785964	195168140	35	C	T	0.337	0.124178	0.0275229	9.49494e-06	0.00211973
ENSG00000114354	3	rs73135535	100536252	0	A	G	0.211	-0.107469	0.0297642	0.000362177	0.0410622
ENSG00000114378	3	rs77097132	50301050	35	T	C	0.112	-0.678661	0.176008	0.000143343	0.0199835
ENSG00000114405	3	rs35401126	62301557	35	C	T	0.163	-0.335032	0.0862902	0.000129163	0.0184064
ENSG00000114439	3	rs111334783	106887904	35	A	G	0.078	-0.27972	0.0749942	0.000232186	0.0292599
ENSG00000114455	3	rs59223790	108081336	0	T	C	0.084	0.369457	0.0883749	3.90002e-05	0.00697403
ENSG00000114491	3	rs13076802	124353868	35	A	G	0.104	0.19068	0.0495292	0.000146716	0.0203368
ENSG00000114503	3	rs9823916	196693337	35	A	G	0.106	-0.251786	0.0564313	1.18148e-05	0.00255935
ENSG00000114520	3	rs56256275	125250899	2	G	A	0.121	-0.474505	0.0494967	5.43688e-19	1.31653e-15
ENSG00000114529	3	rs1587456	111619171	35	C	T	0.076	0.351964	0.0936415	0.000208221	0.0268415
ENSG00000114544	3	rs7609604	125735175	35	G	A	0.369	0.221444	0.0393985	4.62382e-08	1.96753e-05
ENSG00000114554	3	rs41266477	126755556	35	T	C	0.139	-0.412243	0.0797755	4.5351e-07	0.000150996
ENSG00000114631	3	rs482225	127464825	35	C	T	0.257	-0.265221	0.0730433	0.000336032	0.0387901
ENSG00000114670	3	rs35558913	130743812	0	A	G	0.254	0.37769	0.0651909	1.86267e-08	8.65101e-06
ENSG00000114698	3	rs9873891	145948043	35	C	A	0.278	-0.42083	0.065012	4.32743e-10	2.84729e-07
ENSG00000114744	3	rs79811501	149112824	35	A	G	0.053	0.281806	0.078498	0.00039082	0.0435308
ENSG00000114770	3	rs55913043	183737667	35	T	C	0.367	-0.528374	0.0718724	2.19724e-12	2.09762e-09
ENSG00000114779	3	rs148341748	52044458	35	C	A	0.12	-0.19471	0.0443901	1.63762e-05	0.0033682
ENSG00000114850	3	rs2292337	156271595	0	A	G	0.175	-0.177064	0.0302998	1.42588e-08	6.79192e-06
ENSG00000114857	3	rs339724	42700456	0	T	C	0.2	-0.152409	0.0362804	3.58538e-05	0.00652093
ENSG00000114859	3	rs17774396	184063775	35	C	T	0.176	0.237693	0.0539376	1.49948e-05	0.0031212
ENSG00000114867	3	rs2239856	184099956	35	A	G	0.124	-0.156463	0.0410107	0.00016773	0.0225995
ENSG00000114904	3	rs3617	52833805	0	A	C	0.407	-0.132179	0.0337317	0.00011221	0.0164604
ENSG00000114933	2	rs13011450	206795391	35	T	C	0.161	0.125868	0.0353907	0.000441586	0.0477493
ENSG00000114942	2	rs10171821	206544094	35	A	G	0.465	0.109698	0.0293747	0.000228224	0.0288535
ENSG00000114948	2	rs115052858	207468711	35	T	C	0.084	0.544651	0.105489	4.6344e-07	0.000153954
ENSG00000114956	2	rs62641680	74166053	0	A	G	0.055	-0.305113	0.0695772	1.64539e-05	0.00338264
ENSG00000114999	2	rs34098788	113338564	35	A	G	0.116	-0.255716	0.064118	8.51773e-05	0.0132014
ENSG00000115009	2	rs999246	228460684	35	A	G	0.486	0.520919	0.141689	0.000283758	0.0341602
ENSG00000115073	2	rs12998184	98169742	0	A	C	0.312	0.125298	0.029614	3.16209e-05	0.00586474
ENSG00000115085	2	rs13420683	98336352	35	A	C	0.265	0.281898	0.0725514	0.000127724	0.0182402
ENSG00000115107	2	rs3795926	119982244	35	A	G	0.492	1.45642	0.0971426	1.21186e-37	1.76744e-33
ENSG00000115109	2	rs111375813	120942094	35	T	C	0.053	0.333157	0.0789745	3.33129e-05	0.00612627
ENSG00000115138	2	rs3754861	25393722	35	C	A	0.08	0.326261	0.0584768	5.72729e-08	2.38183e-05
ENSG00000115145	2	rs72621656	153360394	35	G	T	0.09	-0.141326	0.0381569	0.000256148	0.0315792
ENSG00000115159	2	rs34005103	157518498	35	A	C	0.265	0.162483	0.033277	1.76702e-06	0.000500067
ENSG00000115183	2	rs12477173	159809529	35	C	A	0.231	-0.198446	0.0375539	2.55298e-07	9.03082e-05
ENSG00000115216	2	rs7586601	27584666	35	G	A	0.463	-0.116749	0.0212857	9.30506e-08	3.69074e-05
ENSG00000115255	19	rs111564187	1497493	0	A	G	0.055	-0.737263	0.121311	4.01195e-09	2.17645e-06
ENSG00000115257	19	rs791468	1489770	0	G	T	0.396	0.278664	0.043213	4.9812e-10	3.24943e-07
ENSG00000115268	19	rs7260480	1348164	35	T	C	0.192	0.119997	0.0311954	0.000148557	0.0205417
ENSG00000115275	2	rs79181168	74692191	0	T	C	0.096	0.210533	0.0525104	7.82779e-05	0.0123248
ENSG00000115290	2	rs355912	165653834	35	A	C	0.263	-0.154993	0.042347	0.000301667	0.0358094
ENSG00000115307	2	rs1047911	74699778	0	A	C	0.13	-0.231365	0.0359364	5.28879e-10	3.44013e-07
ENSG00000115310	2	rs2920891	55308037	35	C	A	0.447	0.13903	0.0329172	3.2611e-05	0.00601971
ENSG00000115339	2	rs10497272	166724286	35	C	T	0.139	-0.305753	0.0583949	3.24247e-07	0.000112037
ENSG00000115350	2	rs12366	75185856	0	T	G	0.388	0.504527	0.0382709	3.71729e-31	2.61251e-27
ENSG00000115355	2	rs111510389	55453832	35	G	A	0.078	-0.3854	0.108571	0.000452628	0.0485994
ENSG00000115364	2	rs2192927	75518372	35	C	T	0.249	-0.133443	0.0354962	0.000207639	0.0267771
ENSG00000115368	2	rs16831319	190150205	35	C	T	0.063	-0.26554	0.0682866	0.000126175	0.0180629
ENSG00000115419	2	rs1882398	191724460	35	G	A	0.373	0.319591	0.0546446	1.38967e-08	6.63348e-06
ENSG00000115423	2	rs7561462	84686757	35	G	A	0.453	-0.257268	0.0477054	1.48354e-07	5.61988e-05
ENSG00000115425	2	rs12468812	216905867	35	C	T	0.404	0.295133	0.0529618	5.93095e-08	2.45845e-05
ENSG00000115457	2	rs3770473	217498839	35	G	T	0.267	-0.465452	0.129249	0.000375069	0.0421547
ENSG00000115468	2	rs10206657	233462095	35	A	G	0.306	0.342433	0.0718903	3.07138e-06	0.000809264
ENSG00000115474	2	rs11555646	233599904	0	C	A	0.341	-0.459259	0.0976099	4.00565e-06	0.00101616
ENSG00000115504	2	rs1038573	62902014	35	T	C	0.194	0.282964	0.0649621	1.86633e-05	0.00376543
ENSG00000115523	2	rs7559576	85916178	35	C	T	0.259	0.606216	0.151966	8.48524e-05	0.0131594
ENSG00000115561	2	rs10169746	86803220	35	C	T	0.3	-0.127512	0.0218891	1.57279e-08	7.43391e-06
ENSG00000115590	2	rs11691240	102617452	35	T	C	0.435	-0.512635	0.103998	1.42073e-06	0.000413266
ENSG00000115594	2	rs58757159	103178033	35	T	G	0.053	-0.59299	0.137181	2.14926e-05	0.00424304
ENSG00000115598	2	rs3171845	102791381	35	A	G	0.11	-0.231908	0.0581457	8.51112e-05	0.0131917
ENSG00000115602	2	rs10177115	103307527	35	A	G	0.48	0.201487	0.0549618	0.000295154	0.0352142
ENSG00000115604	2	rs76565432	102927649	35	G	A	0.071	-0.435739	0.121842	0.000410944	0.0451926
ENSG00000115616	2	rs34058323	103194236	35	G	A	0.284	-0.381615	0.0942588	6.68648e-05	0.0108244
ENSG00000115641	2	rs4352253	106022822	35	T	C	0.349	-0.298791	0.0513796	1.65908e-08	7.78673e-06
ENSG00000115677	2	rs35967683	242441760	35	T	C	0.276	-0.0938936	0.0262998	0.000420244	0.0459526
ENSG00000115685	2	rs4456706	241648823	35	G	A	0.341	-0.085922	0.0237511	0.000353074	0.0402439
ENSG00000115687	2	rs2108485	242021742	0	T	G	0.177	-0.230836	0.0549246	3.55681e-05	0.00648257
ENSG00000115694	2	rs10933559	242407746	0	G	A	0.186	0.296034	0.0370632	3.68135e-14	4.49045e-11
ENSG00000115705	2	rs62114588	1595548	35	T	C	0.308	-0.446428	0.105956	3.40444e-05	0.00624221
ENSG00000115718	2	rs5936	128180872	0	G	T	0.27	-0.576231	0.0614244	2.40768e-18	4.86309e-15
ENSG00000115750	2	rs2303914	9983686	0	G	T	0.471	-0.320546	0.0483889	1.79987e-10	1.2711e-07
ENSG00000115756	2	rs7556858	10402632	35	A	G	0.255	-0.293698	0.0753976	0.000122913	0.0176983
ENSG00000115808	2	rs62135860	37172625	35	A	G	0.367	-0.160454	0.0335443	2.80092e-06	0.000747514
ENSG00000115816	2	rs3213745	37458711	0	A	G	0.368	-0.125302	0.0286995	1.78703e-05	0.00362819
ENSG00000115850	2	rs1561277	136092061	35	A	C	0.241	-0.937797	0.246647	0.000176318	0.0235229
ENSG00000115866	2	rs2304370	136561735	0	A	G	0.17	0.186571	0.0415992	1.06794e-05	0.00234446
ENSG00000115875	2	rs55722804	39029499	35	A	G	0.088	0.223769	0.0607361	0.000275612	0.0334137
ENSG00000115884	2	rs2881926	20391853	35	T	C	0.484	-0.175947	0.0338527	3.91835e-07	0.00013253
ENSG00000115902	2	rs6732883	65010120	35	A	C	0.29	0.322887	0.0715833	9.54294e-06	0.00212864
ENSG00000115919	2	rs16858402	143717200	35	C	A	0.069	0.486766	0.133285	0.000310791	0.0366351
ENSG00000115944	2	rs7572231	42560975	0	A	G	0.498	0.336974	0.0260361	2.63304e-30	1.75813e-26
ENSG00000115946	2	rs997405	68179098	35	A	G	0.241	0.217032	0.0499784	1.97554e-05	0.00395233
ENSG00000115970	2	rs28517482	44101538	0	C	T	0.377	0.12517	0.0323447	0.000135741	0.0191615
ENSG00000116001	2	rs12614998	70785806	35	A	C	0.216	-0.150343	0.040816	0.000276498	0.0334952
ENSG00000116005	2	rs11556184	70485320	0	T	C	0.054	0.47215	0.0768938	2.83573e-09	1.59173e-06
ENSG00000116016	2	rs753906	46748483	35	T	G	0.122	-0.21411	0.0588116	0.000324292	0.0378217
ENSG00000116039	2	rs10489991	71138371	35	A	C	0.198	0.141836	0.0375479	0.000193804	0.0253716
ENSG00000116106	2	rs10498113	222352629	35	T	C	0.473	-0.218649	0.0575006	0.000176069	0.023497
ENSG00000116133	1	rs125034	55355109	35	G	A	0.453	-0.184044	0.0453064	6.32869e-05	0.0103349
ENSG00000116141	1	rs11118564	220675924	35	G	T	0.294	-0.35272	0.0727362	2.06493e-06	0.00057242
ENSG00000116157	1	rs3753754	53070393	35	C	T	0.455	0.363684	0.0493125	1.89584e-12	1.82693e-09
ENSG00000116161	1	rs35185584	175274956	35	C	T	0.269	-0.164671	0.0462682	0.000437566	0.0474055
ENSG00000116176	16	rs909920	1273638	0	A	G	0.396	0.766365	0.132768	2.08685e-08	9.58497e-06
ENSG00000116198	1	rs12726906	3774312	0	C	T	0.234	-0.143755	0.0291349	1.38879e-06	0.00040518
ENSG00000116199	1	rs6680678	178956734	35	T	C	0.494	0.13285	0.0348632	0.000170709	0.0229179
ENSG00000116218	1	rs11581659	179330173	35	T	C	0.21	0.0880811	0.0235213	0.000219502	0.0279721
ENSG00000116237	1	rs4908865	6269340	0	G	A	0.057	-0.333166	0.055793	7.16208e-09	3.71648e-06
ENSG00000116251	1	rs36010087	5899314	35	C	T	0.116	0.147737	0.0410652	0.000380014	0.0425891
ENSG00000116266	1	rs1149158	109337572	0	C	A	0.188	0.191416	0.0328057	1.49537e-08	7.09697e-06
ENSG00000116288	1	rs12740409	8027830	35	C	A	0.21	0.156691	0.0255059	2.78847e-09	1.57097e-06
ENSG00000116337	1	rs111611566	110255489	35	A	C	0.1	0.268052	0.0751122	0.000422463	0.0461415
ENSG00000116406	1	rs14426	184763525	35	G	A	0.451	-0.111531	0.0284252	0.000109986	0.0161956
ENSG00000116473	1	rs72695257	112134852	35	A	G	0.182	-0.146714	0.0364968	7.50395e-05	0.0118898
ENSG00000116478	1	rs137887365	32367072	35	T	C	0.053	-0.248138	0.0609627	6.12442e-05	0.0100809
ENSG00000116521	1	rs11264361	155289545	0	G	T	0.241	-0.137618	0.0301864	7.7122e-06	0.00177609
ENSG00000116539	1	rs4492610	155328396	35	A	G	0.245	0.179811	0.0298988	5.68183e-09	3.00815e-06
ENSG00000116574	1	rs72751931	228887129	35	T	G	0.206	-0.256912	0.0545677	3.94993e-06	0.00100355
ENSG00000116661	1	rs56052340	11716755	35	A	G	0.067	0.729035	0.172234	3.13846e-05	0.00583158
ENSG00000116663	1	rs3125815	11722688	35	A	G	0.131	-0.399825	0.079045	7.69835e-07	0.000242038
ENSG00000116667	1	rs12070409	184372748	35	G	A	0.159	-0.34146	0.0666606	5.64924e-07	0.000183648
ENSG00000116668	1	rs10798003	185247794	35	A	G	0.4	0.148749	0.0414354	0.000390923	0.0435371
ENSG00000116678	1	rs6658922	65901208	35	A	G	0.455	-0.202504	0.0555733	0.00032034	0.0374833
ENSG00000116685	1	rs4073574	11802434	35	G	T	0.41	0.11834	0.026278	9.85141e-06	0.00218606
ENSG00000116688	1	rs1042842	12071680	35	A	G	0.349	0.14552	0.0257114	3.77105e-08	1.63459e-05
ENSG00000116690	1	rs3766698	186367619	0	T	C	0.077	0.145731	0.0393014	0.000252112	0.0311916
ENSG00000116691	1	rs12121543	11854671	35	A	C	0.269	0.286664	0.0594853	2.37568e-06	0.000648105
ENSG00000116704	1	rs6588242	67603343	35	T	C	0.439	-0.1384	0.0359498	0.000146731	0.0203385
ENSG00000116717	1	rs168266	68112969	35	T	C	0.102	-0.390797	0.100667	0.000129425	0.0184383
ENSG00000116729	1	rs12568456	68661486	35	G	T	0.235	0.439517	0.07228	3.93997e-09	2.14067e-06
ENSG00000116745	1	rs35673967	69320169	35	C	T	0.08	0.0668963	0.0161225	4.43743e-05	0.0077471
ENSG00000116750	1	rs10921304	192991783	35	G	A	0.202	0.181182	0.0433716	3.95072e-05	0.00705317
ENSG00000116752	1	rs4839365	114725364	35	A	G	0.09	0.170248	0.0473702	0.000385124	0.0430341
ENSG00000116771	1	rs3737705	15911349	2	A	G	0.317	-0.188465	0.04546	4.50249e-05	0.00783966
ENSG00000116791	1	rs1424671	75189847	35	T	C	0.461	0.446384	0.0666302	1.15863e-10	8.43407e-08
ENSG00000116793	1	rs1891969	114185855	35	A	C	0.4	0.22464	0.0429497	3.33424e-07	0.000114794
ENSG00000116830	1	rs12747360	117665577	35	A	G	0.437	0.220046	0.0449321	1.65075e-06	0.000470873
ENSG00000116857	1	rs2068152	201120730	35	A	C	0.369	0.459357	0.0442439	1.48365e-21	4.39054e-18
ENSG00000116874	1	rs2645291	119572541	35	T	C	0.384	-0.378208	0.0442331	8.32677e-16	1.27849e-12
ENSG00000116883	1	rs59814496	36798974	35	A	G	0.306	0.330357	0.0758743	1.88093e-05	0.00379024
ENSG00000116885	1	rs113098261	36993123	35	T	C	0.214	-0.196865	0.0546995	0.000378052	0.0424196
ENSG00000116903	1	rs1321132	231291359	35	G	A	0.484	0.16104	0.0333152	2.21882e-06	0.000609736
ENSG00000116906	1	rs574553	231401902	0	G	A	0.463	0.120628	0.0305569	0.000100056	0.0150178
ENSG00000116918	1	rs1765781	231711412	35	T	C	0.337	0.142276	0.0335157	2.9818e-05	0.00558666
ENSG00000116922	1	rs684260	38148765	0	A	G	0.268	-0.237589	0.0467702	6.93473e-07	0.000220954
ENSG00000116957	1	rs6660211	235533403	35	A	G	0.467	-0.148882	0.0410547	0.000341756	0.0392771
ENSG00000116977	1	rs1418071	236879332	35	C	A	0.112	0.278382	0.0536635	4.11262e-07	0.000138419
ENSG00000116984	1	rs12070777	237058744	0	A	C	0.434	0.221567	0.0365571	4.39565e-09	2.37208e-06
ENSG00000116985	1	rs1810488	40241946	35	G	A	0.443	0.594951	0.0754049	6.97153e-14	8.24119e-11
ENSG00000116991	1	rs6424248	232841914	35	C	T	0.447	-0.207103	0.0451824	6.90901e-06	0.0016222
ENSG00000117016	1	rs12039463	41116336	35	A	C	0.308	-0.726476	0.0802524	2.518e-17	4.5691e-14
ENSG00000117036	1	rs11264643	157204254	35	A	G	0.443	-0.143094	0.0363161	0.000103028	0.0153738
ENSG00000117054	1	rs1061337	76227022	0	G	A	0.239	0.323705	0.0535259	4.72617e-09	2.53759e-06
ENSG00000117139	1	rs2228079	203098275	0	G	T	0.284	0.137597	0.0350109	0.000107221	0.0158708
ENSG00000117143	1	rs12748004	162526002	35	G	A	0.467	-0.122241	0.0285184	2.50654e-05	0.00483162
ENSG00000117148	1	rs523919	18150298	35	G	A	0.451	-0.126121	0.0231808	1.16429e-07	4.51478e-05
ENSG00000117151	1	rs1246574	84762097	35	G	A	0.182	-0.182149	0.0443926	5.35998e-05	0.00905918
ENSG00000117153	1	rs3182429	202888947	0	C	T	0.225	-0.160001	0.0303729	2.76946e-07	9.73318e-05
ENSG00000117174	1	rs10873716	86178347	35	T	G	0.451	0.350152	0.0414256	1.62498e-15	2.41404e-12
ENSG00000117215	1	rs1152986	20818935	35	C	T	0.376	-0.456096	0.116293	0.000110721	0.0162851
ENSG00000117226	1	rs10493821	89475135	0	T	C	0.284	-3.16813	0.150516	1.78066e-59	2.08103e-53
ENSG00000117242	1	rs10916837	20955183	35	C	A	0.057	-0.629237	0.107398	1.31444e-08	6.30007e-06
ENSG00000117245	1	rs12039627	21037373	35	T	C	0.276	0.205771	0.0506407	6.29958e-05	0.0102935
ENSG00000117266	1	rs11240503	205484073	35	A	G	0.341	-0.279683	0.0572552	1.74978e-06	0.000495673
ENSG00000117280	1	rs708727	205767885	0	A	G	0.459	0.373623	0.0656265	3.16562e-08	1.39639e-05
ENSG00000117362	1	rs2318761	150257714	35	G	A	0.418	0.102445	0.0213748	2.68166e-06	0.000718991
ENSG00000117395	1	rs519666	43613786	0	T	G	0.311	0.165065	0.0348478	3.46764e-06	0.000898264
ENSG00000117400	1	rs6667968	43645011	35	A	G	0.055	0.252867	0.0694684	0.00032499	0.0378894
ENSG00000117407	1	rs3828139	44253015	35	T	C	0.429	0.246387	0.0657537	0.000217523	0.0277674
ENSG00000117472	1	rs113992737	46363540	35	A	G	0.28	0.281724	0.0595775	3.59701e-06	0.000927005
ENSG00000117475	1	rs2984588	168938441	35	G	A	0.369	0.17508	0.0388137	9.53723e-06	0.00212769
ENSG00000117480	1	rs6662982	46877180	35	A	G	0.337	-0.372296	0.0382421	1.83492e-19	4.6109e-16
ENSG00000117500	1	rs12128131	93546299	35	T	G	0.347	-0.119199	0.028115	3.04959e-05	0.00569307
ENSG00000117505	1	rs10874777	93862020	35	T	C	0.357	0.207433	0.0237526	2.36002e-16	3.82786e-13
ENSG00000117519	1	rs12741128	95568038	35	T	C	0.455	0.225872	0.0518145	1.8394e-05	0.00371916
ENSG00000117528	1	rs10157506	94889776	35	G	A	0.478	-0.156696	0.0262503	7.24676e-09	3.75586e-06
ENSG00000117597	1	rs9430018	209996542	35	T	G	0.42	0.292153	0.0418284	2.10887e-11	1.74235e-08
ENSG00000117598	1	rs72732501	99540701	35	A	G	0.104	0.0713315	0.0141651	8.57392e-07	0.000265914
ENSG00000117620	1	rs679627	100788209	35	C	T	0.061	0.286293	0.0680919	3.53152e-05	0.00644256
ENSG00000117640	1	rs11585897	26155530	35	G	T	0.267	-0.212081	0.0377429	4.66043e-08	1.98053e-05
ENSG00000117643	1	rs2982316	26002585	35	A	G	0.251	0.229358	0.0612431	0.000219246	0.0279443
ENSG00000117676	1	rs9438624	26758044	35	C	T	0.237	-0.105669	0.0276252	0.000161453	0.0219238
ENSG00000117682	1	rs11247864	26517667	35	C	T	0.32	0.128647	0.0351536	0.000302231	0.0358677
ENSG00000117697	1	rs17856201	212965095	0	A	G	0.179	0.185739	0.046358	7.91386e-05	0.0124364
ENSG00000117707	1	rs1509862	213830901	35	C	T	0.065	0.56679	0.151701	0.000226675	0.0286993
ENSG00000117751	1	rs141365059	28310645	35	G	T	0.116	-0.122541	0.0340676	0.000380875	0.0426689
ENSG00000117834	1	rs140254647	48875669	35	C	T	0.212	-0.666528	0.103393	5.03993e-10	3.28658e-07
ENSG00000117868	7	rs2244789	158719084	0	C	T	0.182	0.189198	0.0362083	3.41795e-07	0.000117395
ENSG00000117983	11	rs55974837	1242244	35	T	C	0.051	1.69319	0.440758	0.000151513	0.0208782
ENSG00000118094	11	rs10892251	118543563	35	T	C	0.159	-1.04322	0.0975562	1.39627e-22	4.46872e-19
ENSG00000118096	11	rs477106	118363424	35	A	C	0.222	-0.201111	0.0529617	0.000179655	0.0238694
ENSG00000118113	11	rs17860950	102649954	0	G	A	0.061	0.179704	0.0415648	2.14234e-05	0.00423063
ENSG00000118162	19	rs11880887	48314705	35	T	C	0.11	0.339256	0.0805654	3.43823e-05	0.006295
ENSG00000118181	11	rs111804650	118878960	35	T	C	0.092	-0.182116	0.0483085	0.000199511	0.0259506
ENSG00000118194	1	rs61819466	201108571	35	T	C	0.063	0.220157	0.0537703	5.55397e-05	0.00932184
ENSG00000118197	1	rs10919993	200627312	35	A	C	0.424	-0.390956	0.0453559	5.16723e-16	8.09755e-13
ENSG00000118200	1	rs79456176	200776500	0	G	T	0.062	0.813291	0.215415	0.0001953	0.0255279
ENSG00000118217	1	rs1136046	161928771	35	A	G	0.09	0.159361	0.0378264	3.40952e-05	0.0062499
ENSG00000118242	2	rs6721992	216918169	35	G	A	0.278	-0.254903	0.0608418	3.75676e-05	0.00676321
ENSG00000118246	2	rs75686775	207574498	35	A	G	0.11	-0.204666	0.0565235	0.000348802	0.0398618
ENSG00000118276	18	rs73410217	28948319	35	G	A	0.084	-0.474261	0.123783	0.000157576	0.0215169
ENSG00000118322	5	rs75669609	160135603	35	A	G	0.059	0.561029	0.13345	3.53821e-05	0.00645367
ENSG00000118369	11	rs2511188	77920930	0	G	A	0.266	0.224151	0.0551012	6.18234e-05	0.0101508
ENSG00000118495	6	rs601816	144602916	35	C	A	0.41	-0.209292	0.0553001	0.000188556	0.0248235
ENSG00000118503	6	rs7742346	137957889	35	C	T	0.404	0.208186	0.0580747	0.000398312	0.044129
ENSG00000118557	16	rs3852788	72225786	35	T	C	0.388	-0.156413	0.039634	0.000100535	0.0150791
ENSG00000118579	4	rs2315553	17627332	0	T	C	0.402	-0.180556	0.0247797	3.29972e-12	3.08078e-09
ENSG00000118640	2	rs1009	85808737	0	G	A	0.484	-0.15822	0.0210837	8.3817e-13	8.47615e-10
ENSG00000118705	20	rs6073285	35717715	35	C	T	0.214	0.189602	0.0320287	9.47662e-09	4.69354e-06
ENSG00000118804	4	rs4859442	77208107	35	G	A	0.486	-0.407715	0.0577179	1.30144e-11	1.10977e-08
ENSG00000118816	4	rs4252786	77994397	35	T	C	0.469	-0.119097	0.0276495	2.29357e-05	0.00448022
ENSG00000118849	3	rs6793618	158539961	0	A	G	0.116	1.1483	0.236355	1.97962e-06	0.000551131
ENSG00000118873	1	rs12043296	220569966	35	A	C	0.437	0.0910081	0.0244861	0.000244005	0.0304152
ENSG00000118898	16	rs2450391	4672058	35	A	G	0.078	-0.489884	0.127867	0.000157683	0.0215286
ENSG00000118900	16	rs62036221	5078622	35	A	C	0.367	-0.0738796	0.0206098	0.000398481	0.0441455
ENSG00000118960	2	rs17663045	20824691	0	T	C	0.304	-0.140987	0.0385435	0.000304167	0.0360443
ENSG00000118961	2	rs10170771	20883216	35	C	T	0.288	-0.419995	0.0411583	5.65905e-21	1.59102e-17
ENSG00000118965	2	rs824467	19663175	35	A	G	0.208	-0.270316	0.0605966	1.18615e-05	0.00256837
ENSG00000119013	2	rs4672890	201522106	35	A	G	0.22	0.17749	0.0453856	0.000115716	0.0168904
ENSG00000119048	5	rs6890778	133222833	35	T	C	0.269	-0.138731	0.0367579	0.000196243	0.0256304
ENSG00000119125	9	rs7870422	74381416	35	C	T	0.157	-0.358001	0.0949708	0.00019971	0.0259699
ENSG00000119138	9	rs12552044	73067638	35	T	C	0.267	-0.216114	0.0496197	1.86972e-05	0.00377038
ENSG00000119139	9	rs10781425	71734346	35	C	T	0.357	0.160902	0.0385249	3.96498e-05	0.00707437
ENSG00000119147	2	rs4851818	106246875	35	A	C	0.224	0.173372	0.048913	0.000461325	0.0492626
ENSG00000119185	2	rs62129868	9946403	35	C	T	0.071	-0.289257	0.0799595	0.000353155	0.0402509
ENSG00000119227	3	rs9823916	196693337	35	A	G	0.106	-1.22524	0.170183	5.65776e-12	5.09475e-09
ENSG00000119285	1	rs2244063	236708224	0	A	C	0.321	0.181051	0.0419678	2.22961e-05	0.00437725
ENSG00000119321	9	rs71503541	115566467	35	T	G	0.11	0.156282	0.0422572	0.000261448	0.0320974
ENSG00000119326	9	rs10979612	111687379	35	C	T	0.086	0.818045	0.120575	7.00398e-11	5.28585e-08
ENSG00000119328	9	rs2297581	111755008	0	T	C	0.321	-0.194044	0.0330527	1.23367e-08	5.94723e-06
ENSG00000119383	9	rs2480452	131909736	0	T	C	0.111	-0.186062	0.0319588	1.60179e-08	7.55696e-06
ENSG00000119392	9	rs11789453	130936082	35	A	G	0.29	-0.117548	0.0307271	0.000161157	0.0218888
ENSG00000119401	9	rs1470185	119484379	35	T	C	0.249	-0.198386	0.0513947	0.000141028	0.0197337
ENSG00000119408	9	rs56342898	126987819	35	C	A	0.182	-0.414156	0.058151	9.11681e-12	7.96124e-09
ENSG00000119411	9	rs60849153	116110034	35	A	G	0.11	-0.65063	0.0896555	3.96339e-12	3.65212e-09
ENSG00000119414	9	rs466994	127951863	0	A	G	0.414	-0.0781253	0.0165738	3.84989e-06	0.00098296
ENSG00000119431	9	rs3750522	116139401	35	T	C	0.094	-0.216226	0.0465786	5.32069e-06	0.00130035
ENSG00000119446	9	rs12685667	125017648	35	C	A	0.482	-0.154205	0.0278901	7.42085e-08	3.00866e-05
ENSG00000119457	9	rs71503536	115504217	35	G	A	0.1	0.0992528	0.0266757	0.000240356	0.0300532
ENSG00000119471	9	rs10981375	115144187	35	C	T	0.31	-0.259217	0.0436285	8.42767e-09	4.22176e-06
ENSG00000119509	9	rs12552666	102868684	35	A	C	0.176	0.236604	0.056292	3.5513e-05	0.00647348
ENSG00000119514	9	rs7873727	101632768	35	T	G	0.498	-0.209631	0.0556213	0.000200245	0.0260293
ENSG00000119547	18	rs117936809	55232769	35	C	T	0.055	0.96009	0.256284	0.00021829	0.027849
ENSG00000119599	14	rs12587742	73393391	35	A	G	0.153	0.525867	0.0763402	3.76462e-11	2.97231e-08
ENSG00000119632	14	rs2273514	94595989	35	C	T	0.218	-0.746208	0.0853294	2.17198e-16	3.54023e-13
ENSG00000119636	14	rs67160086	74692692	35	T	C	0.141	-0.318683	0.0820262	0.000127898	0.0182603
ENSG00000119638	14	rs1047418	75605792	0	G	A	0.484	0.110619	0.0280471	0.000101493	0.0151924
ENSG00000119669	14	rs4540995	77746812	0	C	T	0.054	0.341348	0.0931596	0.000297164	0.035392
ENSG00000119673	14	rs11626972	74033594	35	G	A	0.441	-0.347948	0.0522936	1.5156e-10	1.0824e-07
ENSG00000119682	14	rs10145231	74841468	35	G	A	0.059	-0.186423	0.0520618	0.000404164	0.0446205
ENSG00000119684	14	rs175425	75626131	35	T	C	0.496	0.180387	0.0356384	7.57344e-07	0.000238698
ENSG00000119685	14	rs11624114	76131800	35	A	G	0.369	-0.131331	0.0363154	0.000354632	0.0403908
ENSG00000119686	14	rs1961832	76048743	35	A	G	0.22	-0.331733	0.0713369	5.13152e-06	0.001261
ENSG00000119688	14	rs17099058	74738589	35	A	G	0.147	-0.218913	0.0498876	1.62508e-05	0.00334513
ENSG00000119689	14	rs4544177	75060925	35	A	C	0.059	-0.192371	0.0440808	1.80186e-05	0.00365383
ENSG00000119718	14	rs96358	75572265	35	A	G	0.355	-0.154223	0.0335874	6.668e-06	0.00157386
ENSG00000119720	14	rs12896077	91185498	35	T	C	0.371	-0.124245	0.0339486	0.000301987	0.0358428
ENSG00000119782	2	rs72797842	24372667	35	A	G	0.21	-0.447071	0.0810782	8.01272e-08	3.22269e-05
ENSG00000119787	2	rs2166852	38513222	35	C	A	0.329	-0.159278	0.0316838	8.93363e-07	0.000275634
ENSG00000119844	2	rs10175173	64815339	35	G	A	0.076	-0.130544	0.0365537	0.000418467	0.0457955
ENSG00000119862	2	rs2288298	64606265	35	T	G	0.227	0.2136	0.0555502	0.000149397	0.0206374
ENSG00000119899	6	rs12198468	74171384	35	C	A	0.053	0.597829	0.0849653	1.5416e-11	1.30008e-08
ENSG00000119906	10	rs1467616	102641691	35	G	A	0.359	-0.149869	0.0360013	4.19562e-05	0.00739872
ENSG00000119927	10	rs10787429	113949664	35	T	C	0.251	0.211086	0.0547697	0.000144331	0.0200838
ENSG00000119943	10	rs2147900	100174721	0	C	T	0.316	0.858896	0.0649178	2.52312e-31	1.78142e-27
ENSG00000119977	10	rs11188374	97337192	35	C	T	0.133	0.260747	0.0672429	0.000131668	0.0186815
ENSG00000120008	10	rs7912073	122351579	35	A	G	0.19	-0.139237	0.0350341	9.0011e-05	0.0138139
ENSG00000120029	10	rs142145589	103764720	35	A	G	0.12	-0.152455	0.0425464	0.00040054	0.0443177
ENSG00000120049	10	rs7068663	103930410	35	T	C	0.061	-0.294098	0.0762903	0.000143822	0.0200279
ENSG00000120051	10	rs112292859	105828964	35	G	A	0.061	0.120542	0.0333096	0.000351477	0.0400994
ENSG00000120063	17	rs11650325	62972381	35	C	T	0.092	-0.1923	0.0439119	1.68843e-05	0.00345613
ENSG00000120071	17	rs111652694	44067831	0	C	T	0.17	0.199294	0.0307059	3.91702e-10	2.59824e-07
ENSG00000120075	17	rs11079830	46682630	35	G	A	0.418	-0.309522	0.0799253	0.000134286	0.018995
ENSG00000120137	5	rs2277933	168098235	0	G	A	0.207	-0.216751	0.0353445	2.96017e-09	1.65712e-06
ENSG00000120211	9	rs4742085	5350548	35	T	C	0.316	0.0719479	0.0192506	0.000225648	0.0286001
ENSG00000120217	9	rs16923169	5461820	35	G	T	0.059	-0.593549	0.128969	6.3618e-06	0.00151182
ENSG00000120253	6	rs9718079	149967083	35	C	T	0.396	-0.439259	0.0417395	5.08558e-22	1.55673e-18
ENSG00000120256	6	rs3805749	150093682	0	T	C	0.379	0.336405	0.069661	2.26713e-06	0.000621784
ENSG00000120262	6	rs17081470	151914265	0	C	T	0.055	-1.50564	0.24074	1.5019e-09	8.9402e-07
ENSG00000120306	5	rs74725681	139523863	35	G	A	0.069	-0.259379	0.0661234	0.000110418	0.0162454
ENSG00000120322	5	rs11741863	140554606	0	C	T	0.25	0.0935798	0.0160528	1.53856e-08	7.28328e-06
ENSG00000120341	1	rs3813648	177902482	0	A	G	0.257	-0.14606	0.0397428	0.00028522	0.0343008
ENSG00000120436	6	rs162298	167455629	35	A	G	0.198	0.109488	0.026515	4.81634e-05	0.0082898
ENSG00000120437	6	rs3465	160198395	0	A	G	0.464	0.510263	0.0587059	3.14007e-16	5.0285e-13
ENSG00000120438	6	rs3465	160198395	0	A	G	0.464	0.368204	0.0286236	4.99621e-30	3.21987e-26
ENSG00000120451	11	rs3794140	130764092	35	G	T	0.469	0.309438	0.0219158	1.69813e-34	2.05768e-30
ENSG00000120539	10	rs10764686	27475494	0	T	C	0.327	-0.311876	0.0458108	6.0939e-11	4.65287e-08
ENSG00000120549	10	rs16924809	24759654	35	T	C	0.08	0.296718	0.0770635	0.000146456	0.0203063
ENSG00000120586	10	rs943329	18269875	35	T	G	0.42	0.165298	0.0368372	1.05733e-05	0.00232436
ENSG00000120645	12	rs73036133	244227	35	T	C	0.294	0.233496	0.0479281	1.85965e-06	0.000522765
ENSG00000120647	12	rs740895	677756	35	C	T	0.427	-0.20483	0.0563514	0.000331266	0.038401
ENSG00000120659	13	rs9525708	43496639	35	C	T	0.065	-0.548919	0.142694	0.000148437	0.0205323
ENSG00000120675	13	rs12015	43597865	0	G	A	0.264	-0.753198	0.0464451	4.40039e-42	2.13341e-37
ENSG00000120686	13	rs117775046	39145379	35	G	A	0.057	-0.202837	0.0513184	9.81457e-05	0.014809
ENSG00000120690	13	rs7322754	41322977	35	T	G	0.318	-0.0914136	0.0238567	0.000157332	0.021489
ENSG00000120693	13	rs61947048	37493976	35	T	C	0.251	-0.410732	0.093961	1.74678e-05	0.00355993
ENSG00000120694	13	rs10467353	31424230	35	G	A	0.284	-0.238258	0.066807	0.00042605	0.0464407
ENSG00000120697	13	rs2010494	37499597	35	A	G	0.273	-0.145295	0.0393739	0.000269633	0.0328713
ENSG00000120784	19	rs112514764	38046946	0	A	C	0.214	-0.365146	0.0575929	9.24846e-10	5.7398e-07
ENSG00000120860	12	rs3751129	102455729	0	A	G	0.204	-0.313875	0.0431749	3.65951e-12	3.39188e-09
ENSG00000120899	8	rs11782190	27239258	35	C	T	0.498	0.127136	0.0302274	3.50974e-05	0.00640808
ENSG00000120910	8	rs9886589	22298839	0	G	A	0.077	-0.576585	0.0990912	1.62944e-08	7.67844e-06
ENSG00000120915	8	rs1042032	27402074	0	G	A	0.2	0.439468	0.0447746	1.02001e-19	2.62966e-16
ENSG00000121005	8	rs4472488	75900388	35	T	C	0.278	-0.115765	0.0305453	0.000184774	0.0244184
ENSG00000121039	8	rs10093340	74109372	35	T	C	0.194	0.190795	0.0512029	0.000235397	0.0295654
ENSG00000121067	17	rs6504617	47685050	35	G	T	0.167	-0.129984	0.0346	0.000209706	0.0269859
ENSG00000121073	17	rs1135034	47783663	0	T	C	0.102	-0.256381	0.0568713	9.65068e-06	0.00214849
ENSG00000121089	4	rs28472332	166155859	35	T	C	0.331	-0.241407	0.0619176	0.000121233	0.0175186
ENSG00000121104	17	rs11079881	48057873	35	G	A	0.082	0.340034	0.08248	4.9498e-05	0.00848706
ENSG00000121270	16	rs7187233	48238117	35	T	G	0.176	0.33701	0.0599239	4.54377e-08	1.93696e-05
ENSG00000121274	16	rs66498688	50271502	35	T	C	0.155	-0.232029	0.0598285	0.00013139	0.0186496
ENSG00000121289	19	rs12982445	33755164	35	C	T	0.227	0.179159	0.0485815	0.000272018	0.0330745
ENSG00000121310	1	rs12401320	53280177	35	A	G	0.057	-0.256436	0.0691805	0.000253325	0.0313039
ENSG00000121316	12	rs4763373	14388468	35	A	G	0.104	0.294882	0.0779882	0.000191126	0.0250945
ENSG00000121350	12	rs2302500	21608891	0	C	T	0.461	-0.268488	0.0334235	2.72356e-14	3.37612e-11
ENSG00000121417	19	rs2079033	58129458	35	G	A	0.161	0.28134	0.0651017	2.15975e-05	0.00426012
ENSG00000121440	3	rs6549494	73053253	35	T	C	0.198	-0.246367	0.0616272	8.20146e-05	0.0128037
ENSG00000121542	3	rs12487554	122942782	35	G	A	0.449	0.208246	0.0409423	6.72366e-07	0.000214708
ENSG00000121691	11	rs1049982	34460541	0	T	C	0.291	-0.380316	0.0418308	1.90523e-17	3.51374e-14
ENSG00000121716	7	rs7783159	100017454	0	A	G	0.212	0.64748	0.0484755	8.98626e-32	6.5474e-28
ENSG00000121769	1	rs7513215	31754367	0	C	T	0.111	0.43286	0.11719	0.000266091	0.0325196
ENSG00000121858	3	rs13080896	172294846	35	T	C	0.067	0.449867	0.0867789	4.18344e-07	0.000140563
ENSG00000121895	4	rs13147482	39047500	35	T	C	0.29	0.18904	0.0476778	9.34291e-05	0.0142472
ENSG00000121898	10	rs10902935	125258337	35	G	T	0.104	0.669631	0.176857	0.000187382	0.0247
ENSG00000121931	1	rs72693239	111809612	35	T	C	0.118	-0.257325	0.0671101	0.000155769	0.0213339
ENSG00000122012	5	rs28712338	75336885	35	A	G	0.129	0.119466	0.0326883	0.000307763	0.0363575
ENSG00000122026	13	rs17071998	27548642	35	G	A	0.182	-0.23317	0.051402	8.52733e-06	0.00193147
ENSG00000122034	13	rs1049302	27998769	35	T	C	0.212	-0.387899	0.0518868	1.00426e-12	1.00625e-09
ENSG00000122042	13	rs4769741	30026413	35	T	G	0.494	0.12653	0.0321171	0.000103263	0.0153985
ENSG00000122085	2	rs62186637	241983575	35	A	G	0.067	-0.255375	0.065949	0.000134455	0.0190142
ENSG00000122136	9	rs7034954	137975458	35	A	G	0.141	0.0599815	0.0149364	7.62843e-05	0.0120642
ENSG00000122176	1	rs12093676	203318375	35	T	C	0.088	-0.920558	0.134191	4.46303e-11	3.48801e-08
ENSG00000122223	1	rs34448954	161168189	0	T	C	0.12	-0.284862	0.0766963	0.000246376	0.0306301
ENSG00000122299	16	rs111706827	11510039	35	T	C	0.11	-0.205712	0.0496233	4.50702e-05	0.00784594
ENSG00000122367	10	rs1240396	88748331	35	T	G	0.053	0.453716	0.126923	0.000413256	0.0453599
ENSG00000122375	10	rs2675698	88421997	0	T	C	0.082	0.0869223	0.0217535	8.26438e-05	0.0128874
ENSG00000122376	10	rs10887689	88842764	35	A	G	0.276	-0.372311	0.052085	7.7683e-12	6.86379e-09
ENSG00000122378	10	rs10788620	82196016	35	A	G	0.457	-0.318032	0.0678096	4.28676e-06	0.00107645
ENSG00000122386	16	rs224178	3166587	0	G	A	0.384	0.448087	0.042577	5.07243e-22	1.55292e-18
ENSG00000122417	1	rs3820041	86919011	0	A	G	0.075	0.386762	0.0900903	2.43695e-05	0.0047157
ENSG00000122432	1	rs79829960	85472753	35	T	C	0.061	0.257732	0.0630697	5.73616e-05	0.00956697
ENSG00000122481	1	rs79662819	95619804	35	T	C	0.088	0.375892	0.0918373	5.58513e-05	0.00936285
ENSG00000122490	18	rs7228070	77698967	35	T	C	0.435	0.206907	0.0451809	7.03947e-06	0.00164802
ENSG00000122507	7	rs17170204	33400857	35	C	T	0.106	-0.431767	0.073339	1.12891e-08	5.4953e-06
ENSG00000122512	7	rs28427334	6053488	35	G	A	0.061	-0.379325	0.0862961	1.5736e-05	0.00325403
ENSG00000122547	7	rs2727811	36636449	35	T	C	0.412	-0.201659	0.0547443	0.000276266	0.0334768
ENSG00000122550	7	rs10256996	23145295	35	G	T	0.443	0.180254	0.0396378	8.11159e-06	0.00185077
ENSG00000122557	7	rs10244304	35688006	35	A	G	0.4	0.18382	0.029142	1.11089e-09	6.79555e-07
ENSG00000122643	7	rs2022230	33119907	35	G	A	0.302	0.158289	0.0405838	0.000120531	0.0174429
ENSG00000122644	7	rs1034468	12829126	35	C	T	0.251	-0.31992	0.0463704	3.52894e-11	2.79723e-08
ENSG00000122674	7	rs2528313	5940771	35	T	C	0.208	0.407822	0.0882207	5.80481e-06	0.00139957
ENSG00000122678	7	rs28382637	44120037	0	C	T	0.073	0.296564	0.0703149	3.34352e-05	0.0061463
ENSG00000122692	9	rs1197774	33001449	0	C	A	0.452	0.127023	0.0249149	6.34786e-07	0.00020368
ENSG00000122705	9	rs41277101	36337253	35	G	T	0.071	0.143078	0.0397799	0.000381227	0.0427025
ENSG00000122711	9	rs831271	33270748	0	G	T	0.148	1.53548	0.203845	7.00609e-13	7.17838e-10
ENSG00000122729	9	rs17289402	32468875	35	A	G	0.124	-0.293165	0.0640132	7.03206e-06	0.00164656
ENSG00000122756	9	rs1080750	34581525	35	T	C	0.294	0.752608	0.140728	1.85882e-07	6.86794e-05
ENSG00000122779	7	rs296913	138376184	35	A	C	0.418	0.25173	0.0452887	6.38272e-08	2.63068e-05
ENSG00000122783	7	rs2288237	134849577	0	A	C	0.475	-0.425346	0.0564531	6.92179e-13	7.09397e-10
ENSG00000122859	10	rs1227785	71641240	35	T	C	0.284	0.163616	0.0427635	0.00016084	0.0218553
ENSG00000122872	10	rs1897367	62666393	35	G	A	0.151	0.0234759	0.00627337	0.000221662	0.0281983
ENSG00000122912	10	rs1694346	70466603	35	G	A	0.09	-0.263055	0.0696466	0.000194154	0.0254033
ENSG00000122965	12	rs4767124	114212331	35	T	C	0.373	0.171162	0.0438952	0.000120992	0.0174917
ENSG00000122971	12	rs111524607	121103023	35	T	C	0.298	0.201567	0.0344467	1.36735e-08	6.53515e-06
ENSG00000123066	12	rs1865788	116350954	35	T	C	0.386	-0.1024	0.025858	9.52501e-05	0.0144713
ENSG00000123104	12	rs73082711	26991744	35	G	T	0.304	0.276627	0.0507435	1.10272e-07	4.29915e-05
ENSG00000123124	8	rs13282351	87484669	0	T	C	0.195	0.239379	0.0383326	1.58344e-09	9.36471e-07
ENSG00000123146	19	rs28366013	14492219	35	A	C	0.118	0.904018	0.108858	4.43213e-15	6.21563e-12
ENSG00000123159	19	rs59670438	14885873	35	G	A	0.473	-0.0868595	0.0239975	0.000350586	0.0400252
ENSG00000123178	13	rs2066559	50610989	35	A	G	0.147	-0.217953	0.0491702	1.3412e-05	0.00285138
ENSG00000123179	13	rs1407636	50333882	35	T	G	0.28	-0.492715	0.0597557	6.5983e-15	8.65544e-12
ENSG00000123191	13	rs28512274	52785846	35	G	T	0.055	0.426563	0.109547	0.000123611	0.0177673
ENSG00000123201	13	rs9535573	51655576	35	A	G	0.31	0.320039	0.0391959	1.13072e-14	1.45382e-11
ENSG00000123219	5	rs12187081	64756859	35	G	T	0.351	0.185098	0.0519427	0.000430522	0.0468061
ENSG00000123243	10	rs11255174	7542742	35	A	G	0.259	-0.336897	0.0920672	0.000302601	0.0358992
ENSG00000123268	12	rs10747586	50983565	35	T	C	0.376	0.158868	0.034705	7.09746e-06	0.00165941
ENSG00000123297	12	rs2014886	58177437	0	T	C	0.307	-0.23809	0.0422592	4.3119e-08	1.84642e-05
ENSG00000123352	12	rs112404297	49742489	35	G	A	0.053	-0.310532	0.0843614	0.000279044	0.0337394
ENSG00000123384	12	rs715948	57532982	35	T	C	0.337	-0.380794	0.0694486	9.38718e-08	3.71859e-05
ENSG00000123415	12	rs2233921	54575800	35	A	C	0.437	-0.287992	0.0334459	5.50016e-16	8.59592e-13
ENSG00000123416	12	rs2878433	49675680	35	T	C	0.2	-0.197026	0.0511152	0.000144067	0.0200562
ENSG00000123427	12	rs10783847	58196447	0	A	G	0.295	0.277435	0.0519454	1.92579e-07	7.08874e-05
ENSG00000123472	1	rs1440490	47205550	35	G	A	0.265	-0.189664	0.0454781	4.06638e-05	0.0072137
ENSG00000123473	1	rs2742104	47735280	0	C	T	0.475	0.350539	0.0523379	1.1711e-10	8.52001e-08
ENSG00000123552	6	rs4504482	99893938	0	C	T	0.275	-0.320495	0.0498882	5.72703e-10	3.69595e-07
ENSG00000123612	2	rs10164853	158481992	35	G	A	0.086	0.642602	0.109451	1.23123e-08	5.93721e-06
ENSG00000123643	5	rs35074529	150838293	35	T	C	0.424	-0.402081	0.0636233	1.03815e-09	6.38352e-07
ENSG00000123700	17	rs74878829	68538111	35	T	C	0.057	-0.573598	0.161163	0.000437452	0.0473951
ENSG00000123739	4	rs2190908	110774558	35	A	G	0.327	0.18294	0.0402226	8.08838e-06	0.00184691
ENSG00000123815	19	rs144135542	41346120	35	T	C	0.173	-0.19307	0.048015	7.47023e-05	0.0118452
ENSG00000123836	1	rs1831150	207670438	35	G	A	0.355	0.156544	0.0421908	0.000249906	0.0309611
ENSG00000123838	1	rs2808467	207273801	35	T	G	0.149	0.646163	0.169505	0.000169753	0.02282
ENSG00000123892	11	rs631110	87600227	35	C	A	0.359	-0.204091	0.0569342	0.000398487	0.0441458
ENSG00000124067	16	rs20549	67969930	0	G	A	0.17	0.914914	0.077766	3.3405e-26	1.6263e-22
ENSG00000124092	20	rs203374	56238287	35	G	A	0.161	0.0691259	0.0180738	0.000161722	0.0219546
ENSG00000124097	20	rs6025358	55660497	35	C	A	0.245	0.166857	0.0444049	0.000209021	0.0269219
ENSG00000124098	20	rs117390479	54921689	35	A	G	0.055	-0.285624	0.0659221	2.05937e-05	0.00409174
ENSG00000124102	20	rs11699850	43809049	35	C	T	0.182	1.09986	0.1591	3.24848e-11	2.60185e-08
ENSG00000124103	20	rs112314391	55245750	35	A	C	0.069	0.10332	0.0267448	0.000139322	0.0195575
ENSG00000124107	20	rs13043809	43753220	35	G	A	0.188	0.370581	0.0951705	0.000123612	0.0177673
ENSG00000124116	20	rs6032545	44422705	0	G	T	0.286	-0.327267	0.0403766	1.68402e-14	2.1267e-11
ENSG00000124134	20	rs17332620	43777506	35	T	C	0.171	0.175969	0.0430017	5.605e-05	0.00938972
ENSG00000124164	20	rs2143615	56955064	35	G	A	0.102	-0.399986	0.0384423	1.25214e-21	3.72255e-18
ENSG00000124172	20	rs16984980	57607449	35	A	C	0.157	-0.224165	0.0431723	4.01713e-07	0.000135542
ENSG00000124193	20	rs17751895	42093123	35	T	C	0.314	-0.123005	0.0309682	9.08672e-05	0.0139242
ENSG00000124198	20	rs2075679	47701589	35	C	T	0.433	0.124868	0.0245312	6.60004e-07	0.000211193
ENSG00000124207	20	rs11908055	47823570	35	T	C	0.165	-0.194308	0.038017	5.96584e-07	0.000192907
ENSG00000124215	20	rs1474981	58167500	35	G	A	0.078	0.213532	0.0563067	0.000183116	0.0242333
ENSG00000124217	20	rs2426214	49573810	35	A	G	0.412	-0.1873	0.0370046	7.57612e-07	0.000238773
ENSG00000124233	20	rs17424474	43804797	0	A	C	0.18	0.210332	0.0560083	0.000210811	0.0270902
ENSG00000124256	20	rs2073145	56190634	0	C	T	0.368	0.225918	0.0567795	8.84029e-05	0.013613
ENSG00000124275	5	rs7721678	7855749	35	C	T	0.345	0.233366	0.0415376	4.68263e-08	1.98928e-05
ENSG00000124299	19	rs62102724	33916011	35	T	C	0.188	1.35661	0.116819	1.10868e-25	5.05457e-22
ENSG00000124357	2	rs2287328	71297695	0	C	T	0.148	-0.25458	0.0532902	2.88087e-06	0.00076589
ENSG00000124380	2	rs12612925	70112580	35	A	G	0.251	0.205131	0.0390844	3.04918e-07	0.000106203
ENSG00000124391	16	rs6500517	89147370	35	C	A	0.065	0.272152	0.0743979	0.000303949	0.0360284
ENSG00000124406	4	rs3109621	42350442	35	A	G	0.32	-0.266971	0.0606533	1.53367e-05	0.00318406
ENSG00000124422	17	rs2364326	20939464	35	G	A	0.237	0.124819	0.0285615	1.75509e-05	0.00357468
ENSG00000124491	6	rs12204494	6333084	35	G	T	0.41	0.527853	0.108177	1.79362e-06	0.000506797
ENSG00000124508	6	rs41266837	26409729	0	A	G	0.125	-0.367416	0.0918058	8.05837e-05	0.0126289
ENSG00000124523	6	rs7774800	13752065	35	T	G	0.212	-0.242887	0.0468737	4.2313e-07	0.000142042
ENSG00000124529	6	rs2007370	26317896	35	A	G	0.084	0.218767	0.0478637	7.32283e-06	0.00169933
ENSG00000124532	6	rs2793422	24418348	0	A	G	0.345	-0.233222	0.0279993	3.74404e-15	5.29563e-12
ENSG00000124535	6	rs79991821	3203533	35	A	G	0.067	0.180006	0.0432744	4.25202e-05	0.0074774
ENSG00000124549	6	rs79604765	26107098	35	G	A	0.057	-0.411769	0.110711	0.000241622	0.0301866
ENSG00000124557	6	rs12525684	26483910	35	A	C	0.492	0.12972	0.0324712	8.29224e-05	0.0129243
ENSG00000124562	6	rs28398813	34725658	1	T	G	0.373	-0.0915054	0.0228634	8.05323e-05	0.0126213
ENSG00000124564	6	rs11757800	25887858	35	T	G	0.212	0.0686834	0.0145248	3.59715e-06	0.000927005
ENSG00000124570	6	rs11242815	2986088	35	C	T	0.392	0.175629	0.037253	3.83721e-06	0.000980219
ENSG00000124574	6	rs3025039	43752536	35	T	C	0.088	0.258121	0.067929	0.000177886	0.0236827
ENSG00000124587	6	rs1129186	42932202	0	C	T	0.471	-1.32941	0.0652404	4.26699e-57	3.1065e-51
ENSG00000124588	6	rs4149358	3003970	35	G	A	0.312	-0.774556	0.0921543	2.24591e-15	3.27653e-12
ENSG00000124602	6	rs1929760	40911805	35	C	T	0.482	-0.323304	0.0629559	5.30297e-07	0.000173555
ENSG00000124608	6	rs1056093	44266574	35	A	C	0.19	0.423858	0.0568526	1.14322e-12	1.13768e-09
ENSG00000124613	6	rs10807020	27356902	0	A	G	0.287	-0.168531	0.0445919	0.000192369	0.0252265
ENSG00000124615	6	rs3008818	39891369	35	C	T	0.443	0.424691	0.0738437	2.33182e-08	1.05846e-05
ENSG00000124641	6	rs1192241	41850965	35	A	G	0.488	0.161338	0.0340263	3.39186e-06	0.000880858
ENSG00000124701	6	rs2272986	41037778	0	T	C	0.325	0.262271	0.0421171	1.74747e-09	1.02758e-06
ENSG00000124733	6	rs111496413	43004167	35	T	C	0.067	-0.215375	0.0608409	0.00046897	0.0498556
ENSG00000124767	6	rs9380822	38972438	35	A	G	0.316	-0.175972	0.0421536	3.99818e-05	0.00712246
ENSG00000124772	6	rs236451	36702379	35	A	G	0.459	-0.43722	0.0776384	4.36951e-08	1.86903e-05
ENSG00000124783	6	rs150130940	7281114	35	A	G	0.061	0.220718	0.058238	0.000184794	0.0244206
ENSG00000124784	6	rs9379100	7378441	35	A	G	0.396	-0.171735	0.0454484	0.000192908	0.025287
ENSG00000124785	6	rs59881028	6164909	35	T	C	0.127	0.322987	0.0791234	5.83947e-05	0.00970699
ENSG00000124813	6	rs16873881	45764675	35	A	G	0.353	0.218424	0.0606457	0.000374447	0.0421119
ENSG00000124831	2	rs3769078	238643907	0	A	G	0.146	-0.131323	0.0354949	0.000260083	0.0319638
ENSG00000124835	2	rs13000320	237723694	35	C	T	0.165	0.0336631	0.00794925	3.11327e-05	0.00579345
ENSG00000124839	2	rs114742872	238499866	1	T	C	0.43	-0.160284	0.0370654	2.13416e-05	0.00421678
ENSG00000124915	11	rs195156	61729063	35	C	T	0.069	0.125335	0.0341632	0.000292117	0.0349306
ENSG00000124920	11	rs2238001	61524507	0	C	T	0.121	-0.592593	0.115105	4.98104e-07	0.00016418
ENSG00000124939	11	rs35105438	62134796	35	C	T	0.42	0.155597	0.0414488	0.00021195	0.0272009
ENSG00000125037	3	rs11708983	10454880	35	A	G	0.286	-0.0762755	0.0211611	0.000370506	0.04176
ENSG00000125089	4	rs13140108	7886532	35	C	T	0.422	0.201239	0.0490453	5.36011e-05	0.00905918
ENSG00000125107	16	rs3607	58552921	0	A	G	0.477	0.108944	0.0198972	9.76698e-08	3.85703e-05
ENSG00000125124	16	rs13331718	56457704	35	C	T	0.263	-0.583556	0.0437393	1.01722e-31	7.31216e-28
ENSG00000125166	16	rs173992	58760478	35	A	C	0.394	0.152489	0.0312704	1.81967e-06	0.000512883
ENSG00000125207	12	rs76841158	130819641	35	T	C	0.061	0.164828	0.036527	9.46558e-06	0.00211446
ENSG00000125246	13	rs17611302	100280792	35	G	T	0.086	-0.393072	0.104988	0.000220136	0.0280317
ENSG00000125247	13	rs946837	101287340	0	T	C	0.341	0.359418	0.0428491	2.52082e-15	3.66039e-12
ENSG00000125249	13	rs4771275	98230379	35	C	T	0.329	-0.120672	0.0319052	0.000190335	0.0250057
ENSG00000125257	13	rs4771912	95943885	35	G	A	0.131	0.708111	0.0935088	5.4276e-13	5.66724e-10
ENSG00000125375	14	rs737078	50714274	35	C	T	0.4	0.173407	0.0460628	0.000203565	0.026371
ENSG00000125388	4	rs2022485	2979601	35	C	T	0.394	-0.393081	0.0442964	8.84343e-17	1.49871e-13
ENSG00000125398	17	rs34919939	70101944	35	A	C	0.439	0.377449	0.0767021	1.47729e-06	0.000426934
ENSG00000125434	17	rs3027172	8055723	35	G	A	0.227	-0.370627	0.0652439	3.38062e-08	1.48099e-05
ENSG00000125445	17	rs8075276	73257986	0	C	T	0.175	-0.180703	0.0348364	4.12011e-07	0.000138616
[truncated: 6,883 more rows]

## Sheet: Supplementary Data 4b
Supplementary Data 4b Replication of 39 out of 47 RISK cis-eQTLs (Marigorta, UM, et,al (2017). Nature Genetics , 49 (10), 1517.)
eQTL genes	eQTL SNPs	Allele	NGbeta	NGse	NGpvalue	HuS et.al beta	HuS et.al se	HuS et.al P	HuS et.al FDR
RGS14	rs4976646	T/C	-0.1	0.01	1e-10	-0.778871	0.0609927	1.06809e-29	6.74251e-26
PRKAB1	rs11064881	G/A	0.33	0.02	3e-34	0.969988	0.0855176	9.25013e-25	3.96178e-21
GSDMB	rs907091	C/T	0.3	0.02	4e-38	0.592322	0.0569887	1.3624e-21	4.03736e-18
FADS2	rs174537	G/T	0.44	0.05	6e-17	1.35394	0.196022	3.36639e-11	2.68964e-08
DAP	rs2930047	T/C	-0.11	0.01	5e-22	-0.209402	0.030468	4.13445e-11	3.24504e-08
COMMD7	rs6087990	T/C	0.07	0.01	1e-09	0.299306	0.0484311	2.27377e-09	1.30543e-06
PARK7	rs3766606	G/T	0.04	0.01	0.003	0.156691	0.0255059	2.78847e-09	1.57097e-06
CTSW	rs568617	C/T	-0.7	0.04	4e-57	-0.559666	0.0954063	1.26469e-08	6.08508e-06
PNKD	rs2382817	C/A	0.06	0.01	1e-05	0.250387	0.045769	1.00012e-07	3.94051e-05
NRBP1	rs1260326	C/T	0.05	0.01	4e-08	0.108168	0.0211631	5.96361e-07	0.000192839
CCDC101	rs4788084	C/T	-0.06	0.02	0.0008	-0.200906	0.0405701	1.27593e-06	0.000377524
GNA12	rs1182188	T/C	0.1	0.02	4e-10	0.219778	0.0467368	4.05284e-06	0.00102611
SDCCAG3	rs10781499	G/A	-0.05	0.01	2e-05	-0.182075	0.0389008	4.47693e-06	0.00111826
SYNGR1	rs12627970	A/G	0.23	0.02	6e-25	0.24323	0.0576646	3.33841e-05	0.00613829
SPHK2	rs516246	T/C	-0.05	0.02	0.004	0.139722	0.0349908	8.35247e-05	0.0129984
RNASET2	rs1819333	T/G	0.12	0.02	8e-12	0.189563	0.0491181	0.00014142	0.0197738
SLC22A5	rs17622378	A/G	-0.2	0.04	6e-07	-0.204989	0.0540466	0.000182755	0.0241994
ATG16L1	rs12994997	A/G	0.03	0.01	0.011	-0.109843	0.0308647	0.000437832	0.0474311
PTK2B	rs17057051	A/G	0.08	0.02	2e-06	0.120117	0.0352015	0.000740009	0.069349
APEH	rs3197999	G/A	0.03	0.01	0.021	0.0787662	0.0236457	0.000982116	0.0849236
NCKIPSD	rs9868809	C/T	-0.07	0.02	0.005	-0.193067	0.0591984	0.00124708	0.100373
TRPT1	rs559928	C/T	0.05	0.02	0.003	0.148176	0.0568314	0.00961886	0.339349
ZFP90	rs1728785	C/A	-0.11	0.01	2e-14	-0.0992448	0.0403222	0.0144514	0.41031
SLC22A4	rs17622378	A/G	-0.21	0.04	5e-07	-0.188918	0.0784209	0.0166456	0.436082
TNFRSF14	rs6667605	C/T	-0.06	0.01	3e-09	0.0654545	0.0282686	0.0213163	0.481802
MRPL20	rs12142199	A/G	0.06	0.01	4e-09	0.0836763	0.0382188	0.0293988	0.542714
CD226	rs727088	G/A	-0.04	0.02	0.032	-0.104364	0.0520669	0.0459941	0.626498
CISD1	rs1199103	A/G	-0.07	0.02	0.002	-0.0668946	0.0405137	0.0998356	0.757739
TMEM180	rs3740415	A/G	0.09	0.02	3e-08	0.0919266	0.0614443	0.135763	0.803184
SMAD3	rs17293632	C/T	-0.04	0.02	0.043	-0.0731079	0.0492366	0.138723	0.806359
SNAPC4	rs10781518	A/G	-0.03	0.01	0.007	-0.0487799	0.0329842	0.140303	0.807854
LNPEP	rs1363907	G/A	0.06	0.02	0.001	0.0463997	0.0319214	0.147196	0.81473
SSU72	rs12142199	A/G	0.03	0.01	0.014	0.045386	0.031797	0.154596	0.821781
PTGER4	rs1122433	C/T	0.05	0.02	0.034	0.102518	0.088246	0.246343	0.879387
MUS81	rs568617	C/T	-0.04	0.01	0.0009	-0.0344575	0.035433	0.331663	0.910849
PMM1	rs727563	T/C	-0.07	0.03	0.01	-0.0524143	0.0626335	0.4034	0.930047
GPR35	rs4676410	G/A	0.09	0.03	0.002	-0.0409741	0.051281	0.424966	0.935049
ALDH2	rs653178	T/C	0.03	0.01	0.023	0.0261101	0.039439	0.508496	0.950791
PTGIR	rs11083840	T/G	-0.08	0.03	0.007	-0.0294919	0.0459855	0.521836	0.952845
TMEM50B	rs2284553	G/A	-0.05	0.02	0.005	0.025104	0.0392863	0.523347	0.953051
ASXL1	rs4243971	G/T	0.03	0.01	0.007	-0.0180208	0.0355527	0.612644	0.96585
INPP5E	rs10781499	G/A	-0.04	0.01	0.0008	-0.0133905	0.0384455	0.727879	0.979091
TNFSF8	rs13300483	C/T	-0.06	0.02	0.018	0.0232309	0.0699004	0.739881	0.980221
ITIH4	rs9847710	T/C	-0.13	0.02	2e-10	-0.00260407	0.0119547	0.827722	0.987852
CD40	rs6074022	T/C	-0.08	0.04	0.03	-0.0160711	0.0739521	0.82812	0.987888
THEM4	rs4845604	G/A	0.07	0.02	0.006	-0.00846309	0.0689823	0.902445	0.993605
LIME1	rs6011066	A/G	0.06	0.02	0.003	0.00105653	0.0323058	0.973934	0.998482

## Sheet: Supplementary Data 4c
Supplementary Data 4c Q test of six eQTLs in this study with different effect directions compared with three GTEx datasets (Cochran-Q test)
Probe	SNP	Allele1	Allele0	AllelFre	Effect	se	Q	P	Data	Gene
ENSG00000144791	rs2742412	C	T	0.196	-0.138606	0.0383245	7.63779	0.0261899	Hu.S et.al	LIMD1
ENSG00000144791	rs2742412	C	T	0.19	0.499766	0.0774012	7.63779	0.0261899	GTEx.ileum	LIMD1
ENSG00000144791	rs2742412	C	T	0.17	0.438317	0.0574212	7.63779	0.0261899	GTEx.transverse	LIMD1
ENSG00000144791	rs2742412	C	T	0.18	0.707514	0.0908947	7.63779	0.0261899	GTEx.sigmoid	LIMD1
ENSG00000183323	rs13168973	A	C	0.41	-0.305606	0.0420996	6.98394	0.124796	Hu.S et.al	CCDC125
ENSG00000183323	rs13168973	A	C	0.41	0.347555	0.0533045	6.98394	0.124796	GTEx.ileum	CCDC125
ENSG00000183323	rs13168973	A	C	0.41	0.288327	0.0320868	6.98394	0.124796	GTEx.transverse	CCDC125
ENSG00000183323	rs13168973	A	C	0.45	0.348135	0.0535186	6.98394	0.124796	GTEx.sigmoid	CCDC125
ENSG00000142684	rs8768	A	C	0.227	0.27236	0.0621029	6.94705	0.0473611	Hu.S et.al	ZNF593
ENSG00000142684	rs8768	A	C	0.31	-0.54167	0.0975153	6.94705	0.0473611	GTEx.ileum	ZNF593
ENSG00000142684	rs8768	A	C	0.27	-0.533942	0.0773436	6.94705	0.0473611	GTEx.transverse	ZNF593
ENSG00000142684	rs8768	A	C	0.3	-0.47389	0.0751026	6.94705	0.0473611	GTEx.sigmoid	ZNF593
ENSG00000175470	rs4342945	C	T	0.447	-0.141318	0.0291822	6.98779	0.0372782	Hu.S et.al	PPP2R2D
ENSG00000175470	rs4342945	C	T	0.48	0.371939	0.0742876	6.98779	0.0372782	GTEx.ileum	PPP2R2D
ENSG00000175470	rs4342945	C	T	0.49	0.468996	0.0413678	6.98779	0.0372782	GTEx.transverse	PPP2R2D
ENSG00000175470	rs4342945	C	T	0.46	0.401297	0.0465191	6.98779	0.0372782	GTEx.sigmoid	PPP2R2D
ENSG00000166140	rs3736286	A	G	0.33	0.18309	0.0365265	3.63556	0.171783	Hu.S et.al	ZFYVE19
ENSG00000166140	rs3736286	A	G	0.36	-0.221002	0.0415236	3.63556	0.171783	GTEx.ileum	ZFYVE19
ENSG00000166140	rs3736286	A	G	0.3	-0.184954	0.0373889	3.63556	0.171783	GTEx.transverse	ZFYVE19
ENSG00000166140	rs3736286	A	G	0.37	-0.270276	0.0292904	3.63556	0.171783	GTEx.sigmoid	ZFYVE19
ENSG00000103479	rs10748	C	T	0.443	0.189833	0.0301621	14.4726	0.00026536	Hu.S et.al	RBL2
ENSG00000103479	rs10748	C	T	0.47	-0.755876	0.063518	14.4726	0.00026536	GTEx.ileum	RBL2
ENSG00000103479	rs10748	C	T	0.45	-0.571358	0.02944	14.4726	0.00026536	GTEx.transverse	RBL2
ENSG00000103479	rs10748	C	T	0.47	-0.494237	0.0376122	14.4726	0.00026536	GTEx.sigmoid	RBL2
