# Supplementary material for: Inflammation status modulates the effect of host genetic variation on intestinal gene expression in inflammatory bowel disease
Source: Nat Commun. 2021 Feb 18;12:1122. doi: 10.1038/s41467-021-21458-z (PMC7892863; doi:10.1038/s41467-021-21458-z)
Supplement: Supplementary file 13 — Supplementary Data 10 [file 41467_2021_21458_MOESM13_ESM.xlsx]

## Sheet: Supplementary Data 10a
Supplementary Data 10a Annotation regulatory features of intestinal eQTLs at Haploreg(P values were obtained from Chi-square tests)
Cell	Observed	Expected	Binomial p
		(all SNPs)	(all SNPs)
E066 LIV.ADLT (Liver)	22	7.7	1.2e-05
E118 LIV.HEPG2.CNCR (HepG2 Hepatocellular Carcinoma Cell Line)	25	9.9	2.4e-05
E040 BLD.CD4.CD25M.CD45RO.MPC (Primary T helper memory cells from peripheral blood 1)	17	5.7	7.6e-05
E043 BLD.CD4.CD25M.TPC (Primary T helper cells from peripheral blood)	18	6.7	0.000171
E106 GI.CLN.SIG (Sigmoid Colon)	13	4	0.000209
E083 HRT.FET (Fetal Heart)	23	10.3	0.000284
E006 ESDR.H1.MSC (H1 Derived Mesenchymal Stem Cells)	19	7.8	0.000345
E047 BLD.CD8.NPC (Primary T CD8+ naive cells from peripheral blood)	16	6	0.000388
E084 GI.L.INT.FET (Fetal Intestine Large)	18	7.3	0.000419
E101 GI.RECT.MUC.29 (Rectal Mucosa Donor 29)	11	3.3	0.000512
E098 PANC (Pancreas)	16	6.2	0.000607
E046 BLD.CD56.PC (Primary Natural Killer cells from peripheral blood)	17	6.9	0.000617
E037 BLD.CD4.MPC (Primary T helper memory cells from peripheral blood 2)	16	6.4	0.000831
E085 GI.S.INT.FET (Fetal Intestine Small)	17	7.6	0.001799
E113 SPLN (Spleen)	15	6.3	0.001801
E080 ADRL.GLND.FET (Fetal Adrenal Gland)	20	9.7	0.001888
E032 BLD.CD19.PPC (Primary B cells from peripheral blood)	17	7.8	0.002303
E042 BLD.CD4.CD25M.IL17P.PL.TPC (Primary T helper 17 cells PMA-I stimulated)	13	5.3	0.003032
E039 BLD.CD4.CD25M.CD45RA.NPC (Primary T helper naive cells from peripheral blood)	14	6	0.003311
E079 GI.ESO (Esophagus)	11	4.2	0.003476
E075 GI.CLN.MUC (Colonic Mucosa)	8	2.6	0.004661
E094 GI.STMC.GAST (Gastric)	10	3.8	0.004852
E091 PLCNT.FET (Placenta)	18	9.2	0.005159
E041 BLD.CD4.CD25M.IL17M.PL.TPC (Primary T helper cells PMA-I stimulated)	15	7.1	0.005341
E005 ESDR.H1.BMP4.TROP (H1 BMP4 Derived Trophoblast Cultured Cells)	15	7.2	0.006094
E093 THYM.FET (Fetal Thymus)	15	7.3	0.007204
E031 BLD.CD19.CPC (Primary B cells from cord blood)	12	5.4	0.008318
E105 HRT.VNT.R (Right Ventricle)	12	5.4	0.008835
E022 IPSC.DF.19.11 (iPS DF 19.11 Cells)	15	7.6	0.010282
E096 LNG (Lung)	11	4.9	0.011241
E127 SKIN.NHEK (NHEK-Epidermal Keratinocyte Primary Cells)	15	7.7	0.011726
E110 GI.STMC.MUC (Stomach Mucosa)	14	7	0.0118
E051 BLD.MOB.CD34.PC.M (Primary hematopoietic stem cells G-CSF-mobilized Male)	15	7.9	0.014461
E077 GI.DUO.MUC (Duodenum Mucosa)	11	5.2	0.017097
E099 PLCNT.AMN (Placenta Amnion)	10	4.6	0.017564
E034 BLD.CD3.PPC (Primary T cells from peripheral blood)	13	7	0.025033
E028 BRST.HMEC.35 (Breast variant Human Mammary Epithelial Cells (vHMEC))	15	8.6	0.026524
E033 BLD.CD3.CPC (Primary T cells from cord blood)	10	4.9	0.027497
E120 MUS.HSMM (HSMM Skeletal Muscle Myoblasts Cells)	12	6.4	0.027738
E073 BRN.DL.PRFRNTL.CRTX (Brain Dorsolateral Prefrontal Cortex)	9	4.2	0.027796
E048 BLD.CD8.MPC (Primary T CD8+ memory cells from peripheral blood)	10	5	0.029548
E045 BLD.CD4.CD25I.CD127.TMEMPC (Primary T cells effector/memory enriched from peripheral blood)	7	3	0.032372
E058 SKIN.PEN.FRSK.KER.03 (Foreskin Keratinocyte Primary Cells skin03)	14	8.2	0.036425
E078 GI.DUO.SM.MUS (Duodenum Smooth Muscle)	8	3.8	0.040758
E036 BLD.CD34.CC (Primary hematopoietic stem cells short term culture)	13	7.6	0.043045
E114 LNG.A549.ETOH002.CNCR (A549 EtOH 0.02pct Lung Carcinoma Cell Line)	11	6.1	0.045373
E074 BRN.SUB.NIG (Brain Substantia Nigra)	11	6.2	0.048142
E076 GI.CLN.SM.MUS (Colon Smooth Muscle)	11	6.2	0.050132
E089 MUS.TRNK.FET (Fetal Muscle Trunk)	14	8.6	0.050611
E123 BLD.K562.CNCR (K562 Leukemia Cells)	11	6.3	0.05121
E024 ESC.4STAR (ES-UCSF4 Cells)	13	7.8	0.052739
E029 BLD.CD14.PC (Primary monocytes from peripheral blood)	14	8.7	0.054814
E008 ESC.H9 (H9 Cells)	7	3.4	0.055184
E090 MUS.LEG.FET (Fetal Muscle Leg)	17	11.2	0.057578
E068 BRN.ANT.CAUD (Brain Anterior Caudate)	10	5.7	0.064695
E050 BLD.MOB.CD34.PC.F (Primary hematopoietic stem cells G-CSF-mobilized Female)	13	8.3	0.074272
E102 GI.RECT.MUC.31 (Rectal Mucosa Donor 31)	9	5.2	0.077404
E053 BRN.CRTX.DR.NRSPHR (Cortex derived primary cultured neurospheres)	12	7.7	0.085426
E001 ESC.I3 (ES-I3 Cells)	12	7.7	0.085905
E038 BLD.CD4.NPC (Primary T helper naive cells from peripheral blood)	9	5.3	0.088926
E108 MUS.SKLT.F (Skeletal Muscle Female)	12	7.9	0.098678
E052 MUS.SAT (Muscle Satellite Cultured Cells)	12	7.9	0.101394
E017 LNG.IMR90 (IMR90 fetal lung fibroblasts Cell Line)	13	8.8	0.103303
E088 LNG.FET (Fetal Lung)	12	8	0.107214
E092 GI.STMC.FET (Fetal Stomach)	11	7.2	0.108827
E086 KID.FET (Fetal Kidney)	6	3.4	0.126624
E119 BRST.HMEC (HMEC Mammary Epithelial Primary Cells)	12	8.3	0.13399
E126 SKIN.NHDFAD (NHDF-Ad Adult Dermal Fibroblast Primary Cells)	12	8.4	0.139641
E116 BLD.GM12878 (GM12878 Lymphoblastoid Cells)	9	5.9	0.140969
E002 ESC.WA7 (ES-WA7 Cells)	5	2.7	0.142228
E095 HRT.VENT.L (Left Ventricle)	10	6.8	0.150577
E061 SKIN.PEN.FRSK.MEL.03 (Foreskin Melanocyte Primary Cells skin03)	12	8.6	0.155284
E071 BRN.HIPP.MID (Brain Hippocampus Middle)	10	6.9	0.156223
E081 BRN.FET.M (Fetal Brain Male)	10	6.9	0.157321
E063 FAT.ADIP.NUC (Adipose Nuclei)	11	7.8	0.161921
E097 OVRY (Ovary)	8	5.3	0.162658
E026 STRM.MRW.MSC (Bone Marrow Derived Cultured Mesenchymal Stem Cells)	10	7	0.169355
E025 FAT.ADIP.DR.MSC (Adipose Derived Mesenchymal Stem Cell Cultured Cells)	15	11.4	0.169829
E107 MUS.SKLT.M (Skeletal Muscle Male)	11	7.9	0.170257
E070 BRN.GRM.MTRX (Brain Germinal Matrix)	7	4.7	0.191845
E044 BLD.CD4.CD25.CD127M.TREGPC (Primary T regulatory cells from peripheral blood)	6	3.9	0.204829
E067 BRN.ANG.GYR (Brain Angular Gyrus)	7	4.8	0.206284
E062 BLD.PER.MONUC.PC (Primary mononuclear cells from peripheral blood)	4	2.3	0.207499
E027 BRST.MYO (Breast Myoepithelial Primary Cells)	13	10.1	0.216378
E020 IPSC.20B (iPS-20b Cells)	8	5.8	0.22433
E124 BLD.CD14.MONO (Monocytes-CD14+ RO01746 Primary Cells)	8	5.8	0.231959
E030 BLD.CD15.PC (Primary neutrophils from peripheral blood)	8	5.9	0.240382
E055 SKIN.PEN.FRSK.FIB.01 (Foreskin Fibroblast Primary Cells skin01)	11	8.6	0.241694
E013 ESDR.CD56.MESO (hESC Derived CD56+ Mesoderm Cultured Cells)	8	6.4	0.306862
E072 BRN.INF.TMP (Brain Inferior Temporal Lobe)	7	5.5	0.309592
E014 ESC.HUES48 (HUES48 Cells)	9	7.3	0.314663
E115 BLD.DND41.CNCR (Dnd41 TCell Leukemia Cell Line)	6	4.7	0.332776
E128 LNG.NHLF (NHLF Lung Fibroblast Primary Cells)	7	5.6	0.335301
E035 BLD.CD34.PC (Primary hematopoietic stem cells)	7	5.8	0.365997
E057 SKIN.PEN.FRSK.KER.02 (Foreskin Keratinocyte Primary Cells skin02)	9	7.8	0.372799
E012 ESDR.CD56.ECTO (hESC Derived CD56+ Ectoderm Cultured Cells)	7	5.9	0.378281
E056 SKIN.PEN.FRSK.FIB.02 (Foreskin Fibroblast Primary Cells skin02)	7	5.9	0.381457
E103 GI.RECT.SM.MUS (Rectal Smooth Muscle)	5	4.1	0.396957
E018 IPSC.15b (iPS-15b Cells)	8	7	0.402553
E016 ESC.HUES64 (HUES64 Cells)	8	7.1	0.412074
E100 MUS.PSOAS (Psoas Muscle)	5	4.2	0.419284
E112 THYM (Thymus)	4	3.3	0.428348
E121 MUS.HSMMT (HSMM cell derived Skeletal Muscle Myotubes Cells)	7	6.4	0.452907
E003 ESC.H1 (H1 Cells)	7	6.4	0.466208
E122 VAS.HUVEC (HUVEC Umbilical Vein Endothelial Primary Cells)	7	6.5	0.480373
E023 FAT.MSC.DR.ADIP (Mesenchymal Stem Cell Derived Adipocyte Cultured Cells)	9	8.5	0.481776
E111 GI.STMC.MUS (Stomach Smooth Muscle)	5	4.6	0.481966
E004 ESDR.H1.BMP4.MESO (H1 BMP4 Derived Mesendoderm Cultured Cells)	4	3.6	0.483428
E069 BRN.CING.GYR (Brain Cingulate Gyrus)	6	5.8	0.52172
E059 SKIN.PEN.FRSK.MEL.01 (Foreskin Melanocyte Primary Cells skin01)	5	4.9	0.537997
E109 GI.S.INT (Small Intestine)	3	2.8	0.54021
E007 ESDR.H1.NEUR.PROG (H1 Derived Neuronal Progenitor Cultured Cells)	4	3.9	0.554716
E104 HRT.ATR.R (Right Atrium)	5	5.1	0.572336
E019 IPSC.18 (iPS-18 Cells)	7	7.4	0.610054
E009 ESDR.H9.NEUR.PROG (H9 Derived Neuronal Progenitor Cultured Cells)	5	5.6	0.654589
E117 CRVX.HELAS3.CNCR (HeLa-S3 Cervical Carcinoma Cell Line)	5	5.6	0.665412
E015 ESC.HUES6 (HUES6 Cells)	7	7.9	0.676894
E082 BRN.FET.F (Fetal Brain Female)	3	3.5	0.679005
E010 ESDR.H9.NEUR (H9 Derived Neuron Cultured Cells)	6	7	0.703164
E087 PANC.ISLT (Pancreatic Islets)	2	2.5	0.718966
E125 BRN.NHA (NH-A Astrocytes Primary Cells)	5	6	0.725328
E049 STRM.CHON.MRW.DR.MSC (Mesenchymal Stem Cell Derived Chondrocyte Cultured Cells)	7	8.3	0.73124
E011 ESDR.CD184.ENDO (hESC Derived CD184+ Endoderm Cultured Cells)	5	6.4	0.768157
E021 IPSC.DF.6.9 (iPS DF 6.9 Cells)	2	3.3	0.839619
E065 VAS.AOR (Aorta)	1	2.1	0.873374
E129 BONE.OSTEO (Osteoblast Primary Cells)	5	7.5	0.875285
E054 BRN.GANGEM.DR.NRSPHR (Ganglion Eminence derived primary cultured neurospheres)	3	5.4	0.907839

## Sheet: Supplementary Data 10b
Supplementary Data 10b Annotation regulatory features of inflammation-dependent eQTLs at Haploreg (P values were obtained from Chi-square tests)
Cell	Observed	Expected	Binomial p
		(all SNPs)	(all SNPs)
E091 PLCNT.FET (Placenta)	23	8.7	2.3e-05
E022 IPSC.DF.19.11 (iPS DF 19.11 Cells)	20	7.2	4.6e-05
E123 BLD.K562.CNCR (K562 Leukemia Cells)	17	5.9	0.000114
E085 GI.S.INT.FET (Fetal Intestine Small)	16	7.2	0.002646
E044 BLD.CD4.CD25.CD127M.TREGPC (Primary T regulatory cells from peripheral blood)	10	3.7	0.004811
E031 BLD.CD19.CPC (Primary B cells from cord blood)	12	5.1	0.005619
E032 BLD.CD19.PPC (Primary B cells from peripheral blood)	15	7.4	0.007858
E006 ESDR.H1.MSC (H1 Derived Mesenchymal Stem Cells)	15	7.4	0.007863
E089 MUS.TRNK.FET (Fetal Muscle Trunk)	16	8.1	0.0082
E045 BLD.CD4.CD25I.CD127.TMEMPC (Primary T cells effector/memory enriched from peripheral blood)	8	2.9	0.008435
E029 BLD.CD14.PC (Primary monocytes from peripheral blood)	16	8.2	0.009127
E040 BLD.CD4.CD25M.CD45RO.MPC (Primary T helper memory cells from peripheral blood 1)	12	5.5	0.009232
E084 GI.L.INT.FET (Fetal Intestine Large)	14	6.9	0.010148
E035 BLD.CD34.PC (Primary hematopoietic stem cells)	12	5.5	0.010385
E099 PLCNT.AMN (Placenta Amnion)	10	4.3	0.012698
E036 BLD.CD34.CC (Primary hematopoietic stem cells short term culture)	14	7.2	0.014344
E046 BLD.CD56.PC (Primary Natural Killer cells from peripheral blood)	13	6.5	0.014966
E057 SKIN.PEN.FRSK.KER.02 (Foreskin Keratinocyte Primary Cells skin02)	14	7.4	0.016854
E113 SPLN (Spleen)	12	6	0.017736
E079 GI.ESO (Esophagus)	9	4	0.019105
E005 ESDR.H1.BMP4.TROP (H1 BMP4 Derived Trophoblast Cultured Cells)	13	6.8	0.020403
E037 BLD.CD4.MPC (Primary T helper memory cells from peripheral blood 2)	12	6.1	0.02076
E003 ESC.H1 (H1 Cells)	12	6.1	0.021088
E080 ADRL.GLND.FET (Fetal Adrenal Gland)	16	9.2	0.023458
E058 SKIN.PEN.FRSK.KER.03 (Foreskin Keratinocyte Primary Cells skin03)	14	7.8	0.025062
E127 SKIN.NHEK (NHEK-Epidermal Keratinocyte Primary Cells)	13	7.4	0.034755
E083 HRT.FET (Fetal Heart)	16	9.8	0.03708
E075 GI.CLN.MUC (Colonic Mucosa)	6	2.4	0.037129
E024 ESC.4STAR (ES-UCSF4 Cells)	13	7.4	0.037607
E090 MUS.LEG.FET (Fetal Muscle Leg)	17	10.6	0.03872
E051 BLD.MOB.CD34.PC.M (Primary hematopoietic stem cells G-CSF-mobilized Male)	13	7.6	0.041184
E013 ESDR.CD56.MESO (hESC Derived CD56+ Mesoderm Cultured Cells)	11	6.1	0.042086
E093 THYM.FET (Fetal Thymus)	12	7	0.047886
E050 BLD.MOB.CD34.PC.F (Primary hematopoietic stem cells G-CSF-mobilized Female)	13	7.9	0.053941
E004 ESDR.H1.BMP4.MESO (H1 BMP4 Derived Mesendoderm Cultured Cells)	7	3.4	0.056802
E012 ESDR.CD56.ECTO (hESC Derived CD56+ Ectoderm Cultured Cells)	10	5.6	0.056887
E056 SKIN.PEN.FRSK.FIB.02 (Foreskin Fibroblast Primary Cells skin02)	10	5.6	0.057895
E043 BLD.CD4.CD25M.TPC (Primary T helper cells from peripheral blood)	11	6.4	0.058532
E047 BLD.CD8.NPC (Primary T CD8+ naive cells from peripheral blood)	10	5.7	0.061167
E077 GI.DUO.MUC (Duodenum Mucosa)	9	5	0.063856
E042 BLD.CD4.CD25M.IL17P.PL.TPC (Primary T helper 17 cells PMA-I stimulated)	9	5.1	0.070213
E111 GI.STMC.MUS (Stomach Smooth Muscle)	8	4.3	0.071653
E034 BLD.CD3.PPC (Primary T cells from peripheral blood)	11	6.7	0.072709
E062 BLD.PER.MONUC.PC (Primary mononuclear cells from peripheral blood)	5	2.2	0.073586
E107 MUS.SKLT.M (Skeletal Muscle Male)	12	7.5	0.075455
E115 BLD.DND41.CNCR (Dnd41 TCell Leukemia Cell Line)	8	4.5	0.082094
E092 GI.STMC.FET (Fetal Stomach)	11	6.8	0.083297
E101 GI.RECT.MUC.29 (Rectal Mucosa Donor 29)	6	3.1	0.093053
E033 BLD.CD3.CPC (Primary T cells from cord blood)	8	4.7	0.099468
E124 BLD.CD14.MONO (Monocytes-CD14+ RO01746 Primary Cells)	9	5.5	0.10659
E028 BRST.HMEC.35 (Breast variant Human Mammary Epithelial Cells (vHMEC))	12	8.2	0.118537
E063 FAT.ADIP.NUC (Adipose Nuclei)	11	7.4	0.126931
E110 GI.STMC.MUC (Stomach Mucosa)	10	6.7	0.135028
E105 HRT.VNT.R (Right Ventricle)	8	5.1	0.145891
E118 LIV.HEPG2.CNCR (HepG2 Hepatocellular Carcinoma Cell Line)	13	9.4	0.153274
E027 BRST.MYO (Breast Myoepithelial Primary Cells)	13	9.6	0.168936
E119 BRST.HMEC (HMEC Mammary Epithelial Primary Cells)	11	7.9	0.17289
E106 GI.CLN.SIG (Sigmoid Colon)	6	3.8	0.178167
E096 LNG (Lung)	7	4.7	0.189392
E055 SKIN.PEN.FRSK.FIB.01 (Foreskin Fibroblast Primary Cells skin01)	11	8.1	0.194898
E021 IPSC.DF.6.9 (iPS DF 6.9 Cells)	5	3.1	0.201105
E030 BLD.CD15.PC (Primary neutrophils from peripheral blood)	8	5.6	0.201218
E071 BRN.HIPP.MID (Brain Hippocampus Middle)	9	6.6	0.212349
E081 BRN.FET.M (Fetal Brain Male)	9	6.6	0.213631
E008 ESC.H9 (H9 Cells)	5	3.2	0.220932
E102 GI.RECT.MUC.31 (Rectal Mucosa Donor 31)	7	4.9	0.223531
E082 BRN.FET.F (Fetal Brain Female)	5	3.3	0.238447
E098 PANC (Pancreas)	8	5.9	0.244089
E054 BRN.GANGEM.DR.NRSPHR (Ganglion Eminence derived primary cultured neurospheres)	7	5.1	0.254298
E049 STRM.CHON.MRW.DR.MSC (Mesenchymal Stem Cell Derived Chondrocyte Cultured Cells)	10	7.9	0.270279
E109 GI.S.INT (Small Intestine)	4	2.7	0.283892
E094 GI.STMC.GAST (Gastric)	5	3.6	0.285701
E067 BRN.ANG.GYR (Brain Angular Gyrus)	6	4.6	0.305414
E053 BRN.CRTX.DR.NRSPHR (Cortex derived primary cultured neurospheres)	9	7.3	0.306934
E069 BRN.CING.GYR (Brain Cingulate Gyrus)	7	5.5	0.312658
E007 ESDR.H1.NEUR.PROG (H1 Derived Neuronal Progenitor Cultured Cells)	5	3.7	0.318869
E108 MUS.SKLT.F (Skeletal Muscle Female)	9	7.5	0.333782
E015 ESC.HUES6 (HUES6 Cells)	9	7.5	0.335056
E048 BLD.CD8.MPC (Primary T CD8+ memory cells from peripheral blood)	6	4.7	0.337466
E104 HRT.ATR.R (Right Atrium)	6	4.8	0.34978
E088 LNG.FET (Fetal Lung)	9	7.6	0.35013
E039 BLD.CD4.CD25M.CD45RA.NPC (Primary T helper naive cells from peripheral blood)	7	5.7	0.351763
E041 BLD.CD4.CD25M.IL17M.PL.TPC (Primary T helper cells PMA-I stimulated)	8	6.7	0.358631
E114 LNG.A549.ETOH002.CNCR (A549 EtOH 0.02pct Lung Carcinoma Cell Line)	7	5.8	0.364323
E074 BRN.SUB.NIG (Brain Substantia Nigra)	7	5.9	0.374
E073 BRN.DL.PRFRNTL.CRTX (Brain Dorsolateral Prefrontal Cortex)	5	4	0.376093
E097 OVRY (Ovary)	6	5	0.388525
E019 IPSC.18 (iPS-18 Cells)	8	7	0.404124
E011 ESDR.CD184.ENDO (hESC Derived CD184+ Endoderm Cultured Cells)	7	6.1	0.405025
E072 BRN.INF.TMP (Brain Inferior Temporal Lobe)	6	5.2	0.420542
E001 ESC.I3 (ES-I3 Cells)	8	7.3	0.445712
E020 IPSC.20B (iPS-20b Cells)	6	5.5	0.471257
E116 BLD.GM12878 (GM12878 Lymphoblastoid Cells)	6	5.6	0.493002
E026 STRM.MRW.MSC (Bone Marrow Derived Cultured Mesenchymal Stem Cells)	7	6.7	0.503887
E038 BLD.CD4.NPC (Primary T helper naive cells from peripheral blood)	5	5.1	0.573016
E117 CRVX.HELAS3.CNCR (HeLa-S3 Cervical Carcinoma Cell Line)	5	5.3	0.621044
E095 HRT.VENT.L (Left Ventricle)	6	6.5	0.635305
E070 BRN.GRM.MTRX (Brain Germinal Matrix)	4	4.5	0.653023
E078 GI.DUO.SM.MUS (Duodenum Smooth Muscle)	3	3.7	0.709026
E129 BONE.OSTEO (Osteoblast Primary Cells)	6	7.2	0.724082
E121 MUS.HSMMT (HSMM cell derived Skeletal Muscle Myotubes Cells)	5	6	0.725403
E017 LNG.IMR90 (IMR90 fetal lung fibroblasts Cell Line)	7	8.3	0.73133
E002 ESC.WA7 (ES-WA7 Cells)	2	2.6	0.735867
E066 LIV.ADLT (Liver)	6	7.3	0.746269
E103 GI.RECT.SM.MUS (Rectal Smooth Muscle)	3	3.9	0.753635
E052 MUS.SAT (Muscle Satellite Cultured Cells)	6	7.5	0.765986
E100 MUS.PSOAS (Psoas Muscle)	3	4	0.7697
E009 ESDR.H9.NEUR.PROG (H9 Derived Neuronal Progenitor Cultured Cells)	4	5.3	0.775944
E128 LNG.NHLF (NHLF Lung Fibroblast Primary Cells)	4	5.4	0.785782
E068 BRN.ANT.CAUD (Brain Anterior Caudate)	4	5.5	0.797686
E018 IPSC.15b (iPS-15b Cells)	5	6.7	0.798434
E016 ESC.HUES64 (HUES64 Cells)	5	6.7	0.804661
E126 SKIN.NHDFAD (NHDF-Ad Adult Dermal Fibroblast Primary Cells)	6	8	0.814239
E112 THYM (Thymus)	2	3.2	0.827233
E125 BRN.NHA (NH-A Astrocytes Primary Cells)	4	5.7	0.828757
E014 ESC.HUES48 (HUES48 Cells)	5	7	0.829748
E076 GI.CLN.SM.MUS (Colon Smooth Muscle)	4	5.9	0.845837
E010 ESDR.H9.NEUR (H9 Derived Neuron Cultured Cells)	4	6.6	0.901826
E023 FAT.MSC.DR.ADIP (Mesenchymal Stem Cell Derived Adipocyte Cultured Cells)	5	8.1	0.910633
E061 SKIN.PEN.FRSK.MEL.03 (Foreskin Melanocyte Primary Cells skin03)	5	8.2	0.914415
E025 FAT.ADIP.DR.MSC (Adipose Derived Mesenchymal Stem Cell Cultured Cells)	7	10.8	0.91999
E120 MUS.HSMM (HSMM Skeletal Muscle Myoblasts Cells)	3	6.1	0.943311
E059 SKIN.PEN.FRSK.MEL.01 (Foreskin Melanocyte Primary Cells skin01)	2	4.6	0.946841
E122 VAS.HUVEC (HUVEC Umbilical Vein Endothelial Primary Cells)	3	6.2	0.949367
E065 VAS.AOR (Aorta)	0	2	1
E086 KID.FET (Fetal Kidney)	0	3.2	1
E087 PANC.ISLT (Pancreatic Islets)	0	2.4	1
