# Supplementary material for: Inflammation status modulates the effect of host genetic variation on intestinal gene expression in inflammatory bowel disease
Source: Nat Commun. 2021 Feb 18;12:1122. doi: 10.1038/s41467-021-21458-z (PMC7892863; doi:10.1038/s41467-021-21458-z)
Supplement: Supplementary file 14 — Supplementary Data 11 [file 41467_2021_21458_MOESM14_ESM.xlsx]

## Sheet: Supplementary Data 11
Supplementary Data 11 Drug Targets overlapping with Inflammation-dependent eQTLs (sources: Open Targets and DrugBank)
Drug	Target	Disease	Molecule type	Specificity	Target
ACITRETIN	RXRG	skin disease	Small molecule	non-specific	Analog of retinoic acid, exact working mechanism unknown
BEXAROTENE	RXRG	lymphoma	Small molecule	non-specific	Targets retinoid-X-receptors (RXR) α, β and γ
ALITRETINOIN	RXRG	neoplasm	Small molecule	non-specific	Endogenous retinoid
ETRETINATE	RXRG	psoriasis	Small molecule	non-specific	Analog of retinoic acid, exact working mechanism unknown
BEPRIDIL	CACNA2D3/CACNG7	cardiovascular disease	Small molecule	non-specific	Effects on the slow calcium (L-type), fast sodium inward currents, calcium binding to calmodulin, and both voltage and receptor operated calcium channels
SULOCTIDIL	CACNA2D3/CACNG7	cardiovascular disease	Small molecule	non-specific	Calcium channel blocker, complete effect unknown
IMAGABALIN	CACNA2D3/CACNG7	generalized anxiety disorder	Small molecule	non-specific	Ligand for α2δ subunit of the voltage-dependent calcium channel
TOSEDOSTAT	LAP3	acute myeloid leukemia	Small molecule	non-specific	Inhibitor of M1 family of aminopeptidases: PuSA and LTA4 hydrolase
ATAGABALIN	CACNA2D3/CACNG7	insomnia	Small molecule	non-specific	Inhibitor of α2δ calcium channels
IRX-4204	RXRG	Parkinson's disease	Small molecule	non-specific	Agonist of retinoid X receptor (RXR), RXR-Nurr1 and RXR-Nur77
OXCARBAZEPINE	SCN2A	epilepsy	Small molecule	non-specific	Voltage-gated sodium channel activity
CARBAMAZEPINE	SCN2A	epilepsy	Small molecule	non-specific	Voltage-gated sodium channel activity; Ligand-gated ion channel activity
PRILOCAINE	SCN2A	intravenous regional anaesthesia	Small molecule	non-specific	Voltage-gated sodium channel activity involved in sa node cell action potential
MORICIZINE HYDROCHLORIDE	SCN2A	ventricular rhythm disturbances	Small molecule	non-specific	Voltage-gated sodium channel activity involved in sa node cell action potential
INDECAINIDE HYDROCHLORIDE	SCN2A	ventricular rhythm disturbances	Small molecule	non-specific	Voltage-gated sodium channel activity involved in sa node cell action potential
